# Supplementary material for: Poly[μ2-aqua-bis­[μ4-2-(1H-1,2,3-benzotriazol-1-yl)acetato]­dipotassium]
Source: Acta Crystallogr Sect E Struct Rep Online. 2012 Mar 7;68(Pt 4):m379. doi: 10.1107/S1600536812008963 (PMC3343796; doi:10.1107/S1600536812008963)
Supplement: Supplementary file 1 [file e-68-0m379-sup1.cif]

##############################################################################
#                                                                            #
# This CIF contains the data in a paper accepted for publication in          #
# Acta Crystallographica Section E. It conforms to the requirements of       #
# Notes for Authors for Acta Crystallographica Section E, and has been       #
# peer reviewed under the auspices of the IUCr Commission on Journals.       #
#                                                                            #
# Full details of the Crystallographic Information File format               #
# are given in the paper "The Crystallographic Information File (CIF):       #
# a New Standard Archive File for Crystallography" by S. R. Hall, F. H.      #
# Allen and I. D. Brown [Acta Cryst. (1991), A47, 655-685].                  #
#                                                                            #
# The current version of the core CIF dictionary is obtainable from          #
# ftp://ftp.iucr.org/pub/cif_core.dic.                                       #
#                                                                            #
# Software is freely available for graphical display of the structure(s)     #
# in this CIF. For information consult the CIF software page                 #
# http://www.iucr.org/resources/cif/software.                                #
#                                                                            #
# This file may be used for bona fide research purposes within the           #
# scientific community so long as proper attribution is given to the journal # 
# article from which it was obtained.                                        #
#                                                                            #
##############################################################################
data_global
_audit_creation_method     'SHELXL-97'
_journal_data_validation_number     ?
_journal_date_recd_electronic     2012-02-19
_journal_date_accepted     2012-02-29
_journal_name_full     'Acta Crystallographica, Section E'
_journal_year     2012
_journal_volume     68
_journal_issue      4
_journal_page_first     m379
_journal_page_last     m379
_journal_paper_category     QM
_journal_paper_doi     10.1107/S1600536812008963
_journal_coeditor_code     LH5422
_publ_contact_author_name     'Qiong Liu'
_publ_contact_author_address
;
Department of Environment Engineering and Chemistry
Luoyang Institute of Science and Technology
471023 Luoyang
People's Republic of China
;
_publ_contact_author_email     'shujianrufeng@yahoo.com.cn'
_publ_contact_author_fax     '86 0379 65955241'
_publ_contact_author_phone     '86 0379 65955240'
_publ_section_title
;\
Poly[\m~2~-aqua-bis[\m~4~-2-(1<i>H</i>-1,2,3-benzotriazol-1-\
yl)acetato]dipotassium]
;
loop_
    _publ_author_name
    _publ_author_footnote
    _publ_author_address
    'Qiong Liu' ?
;     Department of Environment Engineering and Chemistry
      Luoyang Institute of Science and Technology
      471023 Luoyang
      People's Republic of China
;
data_I
_audit_creation_method     SHELXL-97
_chemical_name_systematic
;
Poly[\m~2~-aqua-bis[\m~4~-2-(1<i>H</i>-1,2,3-benzotriazol-1-
yl)acetato]dipotassium]
;
_chemical_name_common     ?
_chemical_formula_moiety     'C16 H14 K2 N6 O5'
_chemical_formula_sum     'C16 H14 K2 N6 O5'
_chemical_formula_iupac     '[K2 (C8 H6 N3 O2)2 (H2 O)]'
_chemical_formula_weight     448.53
_chemical_melting_point     ?
_symmetry_cell_setting     monoclinic
_symmetry_space_group_name_H-M     'C 2'
_symmetry_space_group_name_Hall     'C 2y'
loop_
    _symmetry_equiv_pos_as_xyz
    'x, y, z'
    '-x, y, -z'
    'x+1/2, y+1/2, z'
    '-x+1/2, y+1/2, -z'
_cell_length_a     12.159(2)
_cell_length_b     4.5893(9)
_cell_length_c     17.666(4)
_cell_angle_alpha     90.00
_cell_angle_beta     104.98(3)
_cell_angle_gamma     90.00
_cell_volume     952.2(3)
_cell_formula_units_Z     2
_cell_measurement_reflns_used     4308
_cell_measurement_theta_min     3.4
_cell_measurement_theta_max     27.6
_cell_measurement_temperature     296(2)
_exptl_crystal_description     prism
_exptl_crystal_colour     colorless
_exptl_crystal_size_max     0.3
_exptl_crystal_size_mid     0.2
_exptl_crystal_size_min     0.12
_exptl_crystal_density_diffrn     1.564
_exptl_crystal_density_meas     ?
_exptl_crystal_density_method     'not measured'
_exptl_crystal_F_000     460
_exptl_absorpt_coefficient_mu     0.540
_exptl_absorpt_correction_type     multi-scan
_exptl_absorpt_process_details     '(SADABS; Sheldrick, 1996)'
_exptl_absorpt_correction_T_min     0.878
_exptl_absorpt_correction_T_max     0.937
_exptl_special_details     ?
_diffrn_ambient_temperature     296(2)
_diffrn_radiation_type     MoK\a
_diffrn_radiation_wavelength     0.71073
_diffrn_radiation_source     'fine-focus sealed tube'
_diffrn_radiation_monochromator     graphite
_diffrn_measurement_device_type     'Bruker SMART CCD area-detector'
_diffrn_measurement_method     '\f and \w scans'
_diffrn_detector_area_resol_mean     ?
_diffrn_reflns_number     4827
_diffrn_reflns_av_R_equivalents     0.0534
_diffrn_reflns_av_sigmaI/netI     0.0809
_diffrn_reflns_theta_min     3.36
_diffrn_reflns_theta_max     27.47
_diffrn_reflns_theta_full     27.47
_diffrn_measured_fraction_theta_max     0.998
_diffrn_measured_fraction_theta_full     0.998
_diffrn_reflns_limit_h_min     -15
_diffrn_reflns_limit_h_max     15
_diffrn_reflns_limit_k_min     -5
_diffrn_reflns_limit_k_max     5
_diffrn_reflns_limit_l_min     -22
_diffrn_reflns_limit_l_max     22
_diffrn_standards_number     0
_diffrn_standards_interval_count     .
_diffrn_standards_interval_time     .
_diffrn_standards_decay_%     ?
_refine_special_details
;
Refinement of <i>F</i>^2^ against ALL reflections. The weighted <i>R</i>-factor
<i>wR</i> and goodness of fit <i>S</i> are based on <i>F</i>^2^, conventional
<i>R</i>-factors <i>R</i> are based on <i>F</i>, with <i>F</i> set to zero for
negative <i>F</i>^2^. The threshold expression of <i>F</i>^2^ >
\s(<i>F</i>^2^) is used only for calculating <i>R</i>-factors(gt) <i>etc</i>.
and is not relevant to the choice of reflections for refinement.
<i>R</i>-factors based on <i>F</i>^2^ are statistically about twice as large
as those based on <i>F</i>, and <i>R</i>- factors based on ALL data will be
even larger.
;
_reflns_number_total     2140
_reflns_number_gt     1508
_reflns_threshold_expression     I>2\s(I)
_refine_ls_structure_factor_coef     Fsqd
_refine_ls_matrix_type     full
_refine_ls_R_factor_all     0.1053
_refine_ls_R_factor_gt     0.0693
_refine_ls_wR_factor_gt     0.1231
_refine_ls_wR_factor_ref     0.1354
_refine_ls_goodness_of_fit_ref     1.054
_refine_ls_restrained_S_all     1.054
_refine_ls_number_reflns     2140
_refine_ls_number_parameters     136
_refine_ls_number_restraints     0
_refine_ls_hydrogen_treatment     mixed
_refine_ls_weighting_scheme     calc
_refine_ls_weighting_details
         'calc w=1/[\s^2^(Fo^2^)+(0.0551P)^2^+0.0000P] where P=(Fo^2^+2Fc^2^)/3'
_atom_sites_solution_hydrogens     geom
_atom_sites_solution_primary     direct
_atom_sites_solution_secondary     difmap
_refine_ls_shift/su_max     0.000
_refine_ls_shift/su_mean     0.000
_refine_diff_density_max     0.455
_refine_diff_density_min     -0.235
_refine_ls_extinction_method     none
_refine_ls_extinction_coef     ?
_refine_ls_abs_structure_details     'Flack (1983), 925 Friedel pairs'
_refine_ls_abs_structure_Flack     -0.02(9)
loop_
    _atom_type_symbol
    _atom_type_description
    _atom_type_scat_dispersion_real
    _atom_type_scat_dispersion_imag
    _atom_type_scat_source
    'C' 'C' 0.0033 0.0016
                         'International Tables Vol C Tables 4.2.6.8 and 6.1.1.4'
    'H' 'H' 0.0000 0.0000
                         'International Tables Vol C Tables 4.2.6.8 and 6.1.1.4'
    'N' 'N' 0.0061 0.0033
                         'International Tables Vol C Tables 4.2.6.8 and 6.1.1.4'
    'O' 'O' 0.0106 0.0060
                         'International Tables Vol C Tables 4.2.6.8 and 6.1.1.4'
    'K' 'K' 0.2009 0.2494
                         'International Tables Vol C Tables 4.2.6.8 and 6.1.1.4'
_computing_data_collection     'SMART (Bruker, 2007)'
_computing_cell_refinement     'SAINT (Bruker, 2007)'
_computing_data_reduction     'SAINT (Bruker, 2007)'
_computing_structure_solution     'SHELXS97 (Sheldrick, 2008)'
_computing_structure_refinement     'SHELXL97 (Sheldrick, 2008)'
_computing_molecular_graphics     'SHELXTL (Sheldrick, 2008)'
_computing_publication_material     'SHELXTL (Sheldrick, 2008)'
loop_
    _atom_site_type_symbol
    _atom_site_label
    _atom_site_fract_x
    _atom_site_fract_y
    _atom_site_fract_z
    _atom_site_U_iso_or_equiv
    _atom_site_adp_type
    _atom_site_calc_flag
    _atom_site_refinement_flags
    _atom_site_occupancy
    _atom_site_disorder_assembly
    _atom_site_disorder_group
    K K1 0.62160(7) 0.3984(3) 0.43153(5) 0.0478(3) Uani d . 1 . .
    O O1 0.3919(3) 0.6125(7) 0.39356(19) 0.0563(9) Uani d . 1 . .
    O O2 0.2403(2) 0.3829(10) 0.41277(15) 0.0495(7) Uani d . 1 . .
    N N1 0.3763(3) 0.3467(9) 0.2538(2) 0.0481(10) Uani d . 1 . .
    N N2 0.4845(3) 0.2466(10) 0.2740(2) 0.0601(12) Uani d . 1 . .
    N N3 0.5400(3) 0.3627(15) 0.2268(2) 0.0670(13) Uani d . 1 . .
    C C1 0.3119(3) 0.4388(11) 0.3754(2) 0.0388(11) Uani d . 1 . .
    C C2 0.2979(4) 0.2654(12) 0.2991(3) 0.0541(13) Uani d . 1 . .
    H H2A 0.3078 0.0599 0.3119 0.065 Uiso calc R 1 . .
    H H2B 0.2208 0.2920 0.2670 0.065 Uiso calc R 1 . .
    C C3 0.4673(4) 0.5401(12) 0.1754(3) 0.0489(12) Uani d . 1 . .
    C C4 0.4849(5) 0.7071(14) 0.1142(3) 0.0687(16) Uani d . 1 . .
    H H4A 0.5550 0.7097 0.1023 0.082 Uiso calc R 1 . .
    C C5 0.3952(5) 0.8677(19) 0.0721(3) 0.0718(16) Uani d . 1 . .
    H H5A 0.4048 0.9844 0.0313 0.086 Uiso calc R 1 . .
    C C6 0.2893(5) 0.8601(15) 0.0894(3) 0.0667(15) Uani d . 1 . .
    H H6A 0.2297 0.9691 0.0588 0.080 Uiso calc R 1 . .
    C C7 0.2702(4) 0.6970(12) 0.1501(3) 0.0562(13) Uani d . 1 . .
    H H7A 0.2001 0.6952 0.1620 0.067 Uiso calc R 1 . .
    C C8 0.3618(4) 0.5360(11) 0.1923(3) 0.0442(11) Uani d . 1 . .
    O O3 0.5000 0.0180(11) 0.5000 0.0529(13) Uani d S 1 . .
    H H3 0.465(4) -0.090(18) 0.461(3) 0.083(17) Uiso d . 1 . .
loop_
    _atom_site_aniso_label
    _atom_site_aniso_U_11
    _atom_site_aniso_U_22
    _atom_site_aniso_U_33
    _atom_site_aniso_U_12
    _atom_site_aniso_U_13
    _atom_site_aniso_U_23
    K1 0.0443(5) 0.0509(5) 0.0467(6) -0.0037(6) 0.0089(4) 0.0024(6)
    O1 0.060(2) 0.054(2) 0.055(2) -0.0158(18) 0.0148(16) -0.0082(17)
    O2 0.0438(15) 0.0609(18) 0.0465(17) 0.003(2) 0.0165(12) 0.004(2)
    N1 0.044(2) 0.062(3) 0.041(2) -0.008(2) 0.0158(16) -0.006(2)
    N2 0.052(3) 0.081(3) 0.046(3) 0.001(2) 0.0098(19) -0.003(2)
    N3 0.050(2) 0.095(4) 0.058(3) -0.005(3) 0.017(2) -0.008(3)
    C1 0.039(2) 0.035(3) 0.038(2) 0.004(2) 0.0025(17) 0.007(2)
    C2 0.057(3) 0.062(3) 0.045(3) -0.020(2) 0.016(2) -0.007(2)
    C3 0.052(3) 0.058(3) 0.037(3) -0.010(3) 0.013(2) -0.016(2)
    C4 0.064(4) 0.085(4) 0.063(4) -0.015(3) 0.028(3) -0.013(3)
    C5 0.103(4) 0.069(4) 0.051(3) -0.011(5) 0.032(3) -0.003(4)
    C6 0.087(4) 0.060(4) 0.050(3) 0.007(4) 0.012(3) 0.002(3)
    C7 0.052(3) 0.061(3) 0.057(3) 0.004(3) 0.016(2) -0.016(3)
    C8 0.045(3) 0.052(3) 0.037(3) -0.007(2) 0.013(2) -0.017(2)
    O3 0.065(3) 0.042(3) 0.048(3) 0.000 0.008(3) 0.000
_geom_special_details
;
All e.s.d.'s (except the e.s.d. in the dihedral angle between two l.s. planes)
are estimated using the full covariance matrix. The cell e.s.d.'s are taken
into account individually in the estimation of e.s.d.'s in distances, angles
and torsion angles; correlations between e.s.d.'s in cell parameters are only
used when they are defined by crystal symmetry. An approximate (isotropic)
treatment of cell e.s.d.'s is used for estimating e.s.d.'s involving l.s.
planes.
;
loop_
    _geom_bond_atom_site_label_1
    _geom_bond_atom_site_label_2
    _geom_bond_site_symmetry_2
    _geom_bond_distance
    _geom_bond_publ_flag
    K1 O2 3 2.718(4) y
    K1 O3 . 2.760(3) y
    K1 O2 2_656 2.829(3) y
    K1 O2 3_545 2.835(4) y
    K1 O1 . 2.872(4) y
    K1 N2 . 2.934(4) y
    K1 O1 2_656 3.287(3) y
    O1 C1 . 1.234(5) ?
    O1 K1 2_656 3.287(3) ?
    O2 C1 . 1.248(4) ?
    O2 K1 3_445 2.718(4) ?
    O2 K1 2_656 2.829(3) ?
    O2 K1 3_455 2.835(4) ?
    N1 N2 . 1.351(5) ?
    N1 C8 . 1.367(6) ?
    N1 C2 . 1.444(5) ?
    N2 N3 . 1.314(6) ?
    N3 C3 . 1.362(7) ?
    C1 C2 . 1.536(6) ?
    C1 K1 2_656 3.301(4) ?
    C1 K1 3_455 3.461(5) ?
    C2 H2A . 0.9700 ?
    C2 H2B . 0.9700 ?
    C3 C4 . 1.386(7) ?
    C3 C8 . 1.389(6) ?
    C4 C5 . 1.366(8) ?
    C4 H4A . 0.9300 ?
    C5 C6 . 1.399(6) ?
    C5 H5A . 0.9300 ?
    C6 C7 . 1.376(7) ?
    C6 H6A . 0.9300 ?
    C7 C8 . 1.383(7) ?
    C7 H7A . 0.9300 ?
    O3 K1 2_656 2.760(3) ?
    O3 H3 . 0.87(6) ?
loop_
    _geom_angle_atom_site_label_1
    _geom_angle_atom_site_label_2
    _geom_angle_atom_site_label_3
    _geom_angle_site_symmetry_1
    _geom_angle_site_symmetry_3
    _geom_angle
    _geom_angle_publ_flag
    O2 K1 O3 3 . 158.80(10) ?
    O2 K1 O2 3 2_656 86.48(10) ?
    O3 K1 O2 . 2_656 78.97(8) ?
    O2 K1 O2 3 3_545 111.47(9) ?
    O3 K1 O2 . 3_545 82.54(10) ?
    O2 K1 O2 2_656 3_545 84.30(10) ?
    O2 K1 O1 3 . 101.92(10) ?
    O3 K1 O1 . . 73.74(9) ?
    O2 K1 O1 2_656 . 122.19(10) ?
    O2 K1 O1 3_545 . 138.77(10) ?
    O2 K1 N2 3 . 105.55(11) ?
    O3 K1 N2 . . 91.61(10) ?
    O2 K1 N2 2_656 . 164.82(13) ?
    O2 K1 N2 3_545 . 82.69(10) ?
    O1 K1 N2 . . 65.15(10) ?
    O2 K1 O1 3 2_656 91.55(9) ?
    O3 K1 O1 . 2_656 67.34(9) ?
    O2 K1 O1 2_656 2_656 41.81(9) ?
    O2 K1 O1 3_545 2_656 120.67(8) ?
    O1 K1 O1 . 2_656 80.53(11) ?
    N2 K1 O1 . 2_656 143.94(10) ?
    O2 K1 C1 3 2_656 94.83(10) ?
    O3 K1 C1 . 2_656 66.33(9) ?
    O2 K1 C1 2_656 2_656 21.80(8) ?
    O2 K1 C1 3_545 2_656 99.89(11) ?
    O1 K1 C1 . 2_656 100.70(11) ?
    N2 K1 C1 . 2_656 157.01(12) ?
    O1 K1 C1 2_656 2_656 21.59(9) ?
    O2 K1 C1 3 3_545 92.76(12) ?
    O3 K1 C1 . 3_545 102.35(12) ?
    O2 K1 C1 2_656 3_545 89.46(10) ?
    O2 K1 C1 3_545 3_545 19.86(9) ?
    O1 K1 C1 . 3_545 145.45(10) ?
    N2 K1 C1 . 3_545 80.89(11) ?
    O1 K1 C1 2_656 3_545 130.64(9) ?
    C1 K1 C1 2_656 3_545 109.10(11) ?
    O2 K1 K1 3 4_656 43.10(5) ?
    O3 K1 K1 . 4_656 120.37(5) ?
    O2 K1 K1 2_656 4_656 43.41(9) ?
    O2 K1 K1 3_545 4_656 101.65(7) ?
    O1 K1 K1 . 4_656 119.37(7) ?
    N2 K1 K1 . 4_656 147.99(10) ?
    O1 K1 K1 2_656 4_656 59.71(6) ?
    C1 K1 K1 2_656 4_656 54.26(8) ?
    C1 K1 K1 3_545 4_656 92.65(8) ?
    O2 K1 K1 3 4_646 100.47(7) ?
    O3 K1 K1 . 4_646 78.52(5) ?
    O2 K1 K1 2_656 4_646 41.03(8) ?
    O2 K1 K1 3_545 4_646 43.29(5) ?
    O1 K1 K1 . 4_646 150.66(8) ?
    N2 K1 K1 . 4_646 125.69(9) ?
    O1 K1 K1 2_656 4_646 80.15(7) ?
    C1 K1 K1 2_656 4_646 58.57(9) ?
    C1 K1 K1 3_545 4_646 50.74(7) ?
    K1 K1 K1 4_656 4_646 67.72(3) ?
    O2 K1 K1 3 2_656 122.38(7) ?
    O3 K1 K1 . 2_656 39.22(9) ?
    O2 K1 K1 2_656 2_656 76.91(6) ?
    O2 K1 K1 3_545 2_656 120.90(6) ?
    O1 K1 K1 . 2_656 50.16(7) ?
    N2 K1 K1 . 2_656 103.29(9) ?
    O1 K1 K1 2_656 2_656 42.14(6) ?
    C1 K1 K1 2_656 2_656 55.66(8) ?
    C1 K1 K1 3_545 2_656 140.67(8) ?
    K1 K1 K1 4_656 2_656 101.41(4) ?
    K1 K1 K1 4_646 2_656 101.41(4) ?
    O2 K1 H3 3 . 171.8(13) ?
    O3 K1 H3 . . 16.0(9) ?
    O2 K1 H3 2_656 . 93.3(9) ?
    O2 K1 H3 3_545 . 76.6(13) ?
    O1 K1 H3 . . 71.3(12) ?
    N2 K1 H3 . . 76.2(9) ?
    O1 K1 H3 2_656 . 82.9(10) ?
    C1 K1 H3 2_656 . 82.2(9) ?
    C1 K1 H3 3_545 . 95.4(13) ?
    K1 K1 H3 4_656 . 135.8(9) ?
    K1 K1 H3 4_646 . 84.5(11) ?
    K1 K1 H3 2_656 . 49.8(12) ?
    C1 O1 K1 . . 119.5(3) ?
    C1 O1 K1 . 2_656 79.9(3) ?
    K1 O1 K1 . 2_656 87.70(10) ?
    C1 O2 K1 . 3_445 134.2(4) ?
    C1 O2 K1 . 2_656 100.9(2) ?
    K1 O2 K1 3_445 2_656 95.88(10) ?
    C1 O2 K1 . 3_455 109.7(3) ?
    K1 O2 K1 3_445 3_455 111.47(8) ?
    K1 O2 K1 2_656 3_455 93.30(11) ?
    N2 N1 C8 . . 110.1(3) ?
    N2 N1 C2 . . 120.2(4) ?
    C8 N1 C2 . . 129.6(4) ?
    N3 N2 N1 . . 108.6(4) ?
    N3 N2 K1 . . 104.3(3) ?
    N1 N2 K1 . . 116.5(3) ?
    N2 N3 C3 . . 108.3(4) ?
    O1 C1 O2 . . 127.2(4) ?
    O1 C1 C2 . . 117.7(4) ?
    O2 C1 C2 . . 115.0(4) ?
    O1 C1 K1 . 2_656 78.5(2) ?
    O2 C1 K1 . 2_656 57.28(19) ?
    C2 C1 K1 . 2_656 145.0(3) ?
    O1 C1 K1 . 3_455 94.1(3) ?
    O2 C1 K1 . 3_455 50.5(3) ?
    C2 C1 K1 . 3_455 129.5(3) ?
    K1 C1 K1 2_656 3_455 75.00(9) ?
    N1 C2 C1 . . 114.4(4) ?
    N1 C2 H2A . . 108.7 ?
    C1 C2 H2A . . 108.7 ?
    N1 C2 H2B . . 108.7 ?
    C1 C2 H2B . . 108.7 ?
    H2A C2 H2B . . 107.6 ?
    N3 C3 C4 . . 130.2(5) ?
    N3 C3 C8 . . 108.9(4) ?
    C4 C3 C8 . . 120.8(5) ?
    C5 C4 C3 . . 117.4(5) ?
    C5 C4 H4A . . 121.3 ?
    C3 C4 H4A . . 121.3 ?
    C4 C5 C6 . . 121.2(6) ?
    C4 C5 H5A . . 119.4 ?
    C6 C5 H5A . . 119.4 ?
    C7 C6 C5 . . 122.3(6) ?
    C7 C6 H6A . . 118.9 ?
    C5 C6 H6A . . 118.9 ?
    C6 C7 C8 . . 115.9(5) ?
    C6 C7 H7A . . 122.1 ?
    C8 C7 H7A . . 122.1 ?
    N1 C8 C7 . . 133.5(4) ?
    N1 C8 C3 . . 104.0(4) ?
    C7 C8 C3 . . 122.4(5) ?
    K1 O3 K1 . 2_656 101.56(17) ?
    K1 O3 H3 . . 103(4) ?
    K1 O3 H3 2_656 . 120(4) ?
loop_
    _geom_torsion_atom_site_label_1
    _geom_torsion_atom_site_label_2
    _geom_torsion_atom_site_label_3
    _geom_torsion_atom_site_label_4
    _geom_torsion_site_symmetry_1
    _geom_torsion_site_symmetry_2
    _geom_torsion_site_symmetry_3
    _geom_torsion_site_symmetry_4
    _geom_torsion
    _geom_torsion_publ_flag
    O2 K1 O1 C1 3 . . . 160.5(3) ?
    O3 K1 O1 C1 . . . . -40.9(3) ?
    O2 K1 O1 C1 2_656 . . . -106.1(3) ?
    O2 K1 O1 C1 3_545 . . . 16.6(4) ?
    N2 K1 O1 C1 . . . . 58.8(3) ?
    O1 K1 O1 C1 2_656 . . . -109.9(3) ?
    C1 K1 O1 C1 2_656 . . . -102.1(3) ?
    C1 K1 O1 C1 3_545 . . . 47.4(4) ?
    K1 K1 O1 C1 4_656 . . . -157.0(3) ?
    K1 K1 O1 C1 4_646 . . . -60.5(4) ?
    K1 K1 O1 C1 2_656 . . . -77.0(3) ?
    O2 K1 O1 K1 3 . . 2_656 -122.46(8) ?
    O3 K1 O1 K1 . . . 2_656 36.13(8) ?
    O2 K1 O1 K1 2_656 . . 2_656 -29.10(15) ?
    O2 K1 O1 K1 3_545 . . 2_656 93.58(13) ?
    N2 K1 O1 K1 . . . 2_656 135.76(13) ?
    O1 K1 O1 K1 2_656 . . 2_656 -32.88(11) ?
    C1 K1 O1 K1 2_656 . . 2_656 -25.14(12) ?
    C1 K1 O1 K1 3_545 . . 2_656 124.37(17) ?
    K1 K1 O1 K1 4_656 . . 2_656 -79.99(9) ?
    K1 K1 O1 K1 4_646 . . 2_656 16.52(19) ?
    C8 N1 N2 N3 . . . . -0.8(6) ?
    C2 N1 N2 N3 . . . . -176.7(4) ?
    C8 N1 N2 K1 . . . . 116.5(3) ?
    C2 N1 N2 K1 . . . . -59.4(5) ?
    O2 K1 N2 N3 3 . . . 24.2(4) ?
    O3 K1 N2 N3 . . . . -168.4(4) ?
    O2 K1 N2 N3 2_656 . . . -117.3(5) ?
    O2 K1 N2 N3 3_545 . . . -86.1(4) ?
    O1 K1 N2 N3 . . . . 120.4(4) ?
    O1 K1 N2 N3 2_656 . . . 139.7(3) ?
    C1 K1 N2 N3 2_656 . . . 175.8(4) ?
    C1 K1 N2 N3 3_545 . . . -66.1(4) ?
    K1 K1 N2 N3 4_656 . . . 14.2(5) ?
    K1 K1 N2 N3 4_646 . . . -91.4(4) ?
    K1 K1 N2 N3 2_656 . . . 153.8(4) ?
    O2 K1 N2 N1 3 . . . -95.4(3) ?
    O3 K1 N2 N1 . . . . 72.0(3) ?
    O2 K1 N2 N1 2_656 . . . 123.1(4) ?
    O2 K1 N2 N1 3_545 . . . 154.3(4) ?
    O1 K1 N2 N1 . . . . 0.8(3) ?
    O1 K1 N2 N1 2_656 . . . 20.0(5) ?
    C1 K1 N2 N1 2_656 . . . 56.2(5) ?
    C1 K1 N2 N1 3_545 . . . 174.2(4) ?
    K1 K1 N2 N1 4_656 . . . -105.4(3) ?
    K1 K1 N2 N1 4_646 . . . 149.0(3) ?
    K1 K1 N2 N1 2_656 . . . 34.2(3) ?
    N1 N2 N3 C3 . . . . 0.0(6) ?
    K1 N2 N3 C3 . . . . -124.8(4) ?
    K1 O1 C1 O2 . . . . 113.6(5) ?
    K1 O1 C1 O2 2_656 . . . 32.1(5) ?
    K1 O1 C1 C2 . . . . -65.4(4) ?
    K1 O1 C1 C2 2_656 . . . -146.9(4) ?
    K1 O1 C1 K1 . . . 2_656 81.5(2) ?
    K1 O1 C1 K1 . . . 3_455 155.27(17) ?
    K1 O1 C1 K1 2_656 . . 3_455 73.78(9) ?
    K1 O2 C1 O1 3_445 . . . -147.7(4) ?
    K1 O2 C1 O1 2_656 . . . -38.3(5) ?
    K1 O2 C1 O1 3_455 . . . 59.3(5) ?
    K1 O2 C1 C2 3_445 . . . 31.3(5) ?
    K1 O2 C1 C2 2_656 . . . 140.8(3) ?
    K1 O2 C1 C2 3_455 . . . -121.7(4) ?
    K1 O2 C1 K1 3_445 . . 2_656 -109.5(3) ?
    K1 O2 C1 K1 3_455 . . 2_656 97.5(2) ?
    K1 O2 C1 K1 3_445 . . 3_455 153.0(4) ?
    K1 O2 C1 K1 2_656 . . 3_455 -97.5(2) ?
    N2 N1 C2 C1 . . . . 79.5(6) ?
    C8 N1 C2 C1 . . . . -95.5(5) ?
    O1 C1 C2 N1 . . . . -4.9(6) ?
    O2 C1 C2 N1 . . . . 175.9(4) ?
    K1 C1 C2 N1 2_656 . . . -116.0(5) ?
    K1 C1 C2 N1 3_455 . . . 117.6(4) ?
    N2 N3 C3 C4 . . . . -179.2(5) ?
    N2 N3 C3 C8 . . . . 0.7(6) ?
    N3 C3 C4 C5 . . . . -179.5(6) ?
    C8 C3 C4 C5 . . . . 0.6(7) ?
    C3 C4 C5 C6 . . . . -1.0(9) ?
    C4 C5 C6 C7 . . . . 1.4(10) ?
    C5 C6 C7 C8 . . . . -1.2(8) ?
    N2 N1 C8 C7 . . . . -179.7(5) ?
    C2 N1 C8 C7 . . . . -4.3(9) ?
    N2 N1 C8 C3 . . . . 1.2(5) ?
    C2 N1 C8 C3 . . . . 176.6(4) ?
    C6 C7 C8 N1 . . . . -178.2(5) ?
    C6 C7 C8 C3 . . . . 0.7(7) ?
    N3 C3 C8 N1 . . . . -1.1(5) ?
    C4 C3 C8 N1 . . . . 178.8(5) ?
    N3 C3 C8 C7 . . . . 179.6(5) ?
    C4 C3 C8 C7 . . . . -0.5(7) ?
    O2 K1 O3 K1 3 . . 2_656 35.2(2) ?
    O2 K1 O3 K1 2_656 . . 2_656 82.75(8) ?
    O2 K1 O3 K1 3_545 . . 2_656 168.36(6) ?
    O1 K1 O3 K1 . . . 2_656 -45.72(7) ?
    N2 K1 O3 K1 . . . 2_656 -109.23(9) ?
    O1 K1 O3 K1 2_656 . . 2_656 40.61(7) ?
    C1 K1 O3 K1 2_656 . . 2_656 64.09(10) ?
    C1 K1 O3 K1 3_545 . . 2_656 169.75(7) ?
    K1 K1 O3 K1 4_656 . . 2_656 69.19(5) ?
    K1 K1 O3 K1 4_646 . . 2_656 124.62(4) ?
loop_
    _geom_hbond_atom_site_label_D
    _geom_hbond_atom_site_label_H
    _geom_hbond_atom_site_label_A
    _geom_hbond_site_symmetry_A
    _geom_hbond_distance_DH
    _geom_hbond_distance_HA
    _geom_hbond_distance_DA
    _geom_hbond_angle_DHA
    O3 H3 O1 1_545 0.87(6) 1.87(7) 2.729(5) 167(7)
