# Supplementary material for: Poly[μ2-aqua-bis­[μ4-2-(1H-1,2,3-benzotriazol-1-yl)acetato]­dipotassium]
Source: Acta Crystallogr Sect E Struct Rep Online. 2012 Mar 7;68(Pt 4):m379. doi: 10.1107/S1600536812008963 (PMC3343796; doi:10.1107/S1600536812008963)
Supplement: Supplementary file 2 [file e-68-0m379-Isup2.hkl]

# 
# h,k,l, Fc-squared, Fo-squared, sigma(Fo-squared) and status flag 
# 
data_I
_shelx_title ' x in C2' 
_shelx_refln_list_code          4 
_shelx_F_calc_maximum      117.58 
_exptl_crystal_F_000       460.00 
_reflns_d_resolution_high  0.7703 
 
loop_ 
 _symmetry_equiv_pos_as_xyz 
 'x, y, z' 
 '-x, y, -z' 
 'x+1/2, y+1/2, z' 
 '-x+1/2, y+1/2, -z' 
 
_cell_length_a    12.1589 
_cell_length_b     4.5893 
_cell_length_c    17.6656 
_cell_angle_alpha  90.000 
_cell_angle_beta  104.983 
_cell_angle_gamma  90.000 
 
_shelx_F_squared_multiplier     1.000 
 
loop_ 
 _refln_index_h 
 _refln_index_k 
 _refln_index_l 
 _refln_F_squared_calc 
 _refln_F_squared_meas 
 _refln_F_squared_sigma 
 _refln_observed_status 
   1  -5   0       54.59       86.49     28.55 o 
   3  -5   0       27.43       33.33     27.87 o 
   5  -5   0       89.71        0.00     35.50 o 
   7  -5   0       37.15       33.29     36.24 o 
   0  -4   0      389.25      481.87     46.78 o 
   2  -4   0       88.97      104.05     17.31 o 
   4  -4   0      367.56      443.44     37.74 o 
   6  -4   0      123.69      159.82     29.11 o 
   8  -4   0      115.03      144.54     40.98 o 
   1  -3   0      292.78      299.15     18.74 o 
   3  -3   0      140.60      133.54     15.48 o 
   5  -3   0      156.68      165.56     29.39 o 
   7  -3   0      162.86      158.35     25.72 o 
   9  -3   0       92.91       72.75     23.44 o 
  11  -3   0       17.65       24.65     22.02 o 
   2  -2   0      610.93      602.84     25.50 o 
   4  -2   0     1146.32     1245.69     48.62 o 
   6  -2   0      118.76      116.03     15.12 o 
   8  -2   0      306.03      267.22     29.87 o 
  10  -2   0        4.57       31.98     13.28 o 
  12  -2   0      147.78      147.29     48.83 o 
  14  -2   0       18.09       21.19     23.64 o 
   1  -1   0     7705.59     7279.40     80.41 o 
   3  -1   0     1999.58     2107.68     53.44 o 
   5  -1   0     1360.86     1446.94     46.87 o 
   7  -1   0      913.79      842.47     26.05 o 
   9  -1   0      116.95      121.96     13.09 o 
  11  -1   0      103.86      121.61     22.14 o 
  13  -1   0      325.42      312.15     38.89 o 
  15  -1   0       38.63        6.22     27.92 o 
   2   0   0       51.21       43.59      3.57 o 
   4   0   0       29.64       34.39      4.78 o 
   6   0   0        1.88       11.50      7.48 o 
   8   0   0     2939.59     3018.98     76.56 o 
  10   0   0      118.67      121.51     15.38 o 
  12   0   0      386.93      347.67     25.72 o 
  14   0   0       37.46       95.55     36.87 o 
   1   1   0     7776.72     7479.71     74.49 o 
   3   1   0     2038.80     2084.92     37.93 o 
   5   1   0     1400.13     1441.55     30.94 o 
   7   1   0      910.52      901.33     28.40 o 
   9   1   0      126.15      133.90     16.99 o 
  11   1   0      108.82      127.25     21.89 o 
  13   1   0      324.20      360.65     47.93 o 
  15   1   0       37.69       15.70     28.76 o 
   0   2   0     5429.42     5334.27    115.53 o 
   2   2   0      613.17      644.06     28.94 o 
   4   2   0     1197.25     1194.53     87.81 o 
   6   2   0      116.32      111.95     16.38 o 
   8   2   0      304.22      336.99     81.54 o 
  10   2   0        3.97        6.78     14.15 o 
  12   2   0      145.84      170.57     28.69 o 
  14   2   0       18.16       49.15     34.03 o 
   1   3   0      270.89      301.84     15.63 o 
   3   3   0      151.36      131.41     23.08 o 
   5   3   0      150.33      138.49     27.76 o 
   7   3   0      158.35      183.88     22.19 o 
   9   3   0       85.30       93.45     34.87 o 
  11   3   0       16.88        3.57     17.67 o 
  13   3   0       35.69       -8.64     20.02 o 
   0   4   0      379.88      356.30     39.35 o 
   2   4   0       89.33       87.44     11.90 o 
   4   4   0      353.85      355.40     35.66 o 
   6   4   0      121.66      183.20     37.08 o 
   8   4   0      110.96      109.87     26.91 o 
  10   4   0        7.70       61.26     23.90 o 
   1   5   0       55.08       55.78     13.26 o 
   3   5   0       29.62       68.57     19.87 o 
   5   5   0       85.59      112.53     43.14 o 
   7   5   0       35.63       58.80     28.44 o 
  -7  -5   1       45.88       15.38     37.82 o 
  -5  -5   1       22.83       12.64     35.82 o 
  -3  -5   1       60.45       97.13     26.98 o 
  -1  -5   1       66.68       71.95     28.97 o 
   1  -5   1      193.24      294.24     44.04 o 
   3  -5   1       15.57       69.78     25.76 o 
   5  -5   1       41.44       47.93     32.97 o 
   7  -5   1        9.98       41.93     38.56 o 
 -10  -4   1       44.82       85.23     37.82 o 
  -8  -4   1       50.94       78.17     34.34 o 
  -6  -4   1      124.58      110.29     24.32 o 
  -4  -4   1      309.65      284.26     32.55 o 
  -2  -4   1      156.04      136.29     18.48 o 
   0  -4   1      277.08      294.26     25.12 o 
   2  -4   1       23.88       13.97      9.12 o 
   4  -4   1      155.06      180.36     25.76 o 
   6  -4   1       40.66       68.11     19.32 o 
   8  -4   1      179.10      222.82     44.56 o 
  10  -4   1       24.44       52.36     32.24 o 
 -13  -3   1       30.73       68.37     30.55 o 
 -11  -3   1       99.63      109.05     27.41 o 
  -9  -3   1       23.86       47.30     17.42 o 
  -7  -3   1      141.58      140.63     27.23 o 
  -5  -3   1       94.65      120.81     17.85 o 
  -3  -3   1     1694.64     1752.12     48.66 o 
  -1  -3   1      365.48      362.10     21.07 o 
   1  -3   1      790.49      815.10     53.62 o 
   3  -3   1       18.37       35.54     23.60 o 
   5  -3   1      281.21      288.33     36.35 o 
   7  -3   1      311.34      313.48     32.07 o 
   9  -3   1      129.32      190.28     28.55 o 
  11  -3   1       20.44       38.03     24.13 o 
 -14  -2   1       12.02       57.10     31.61 o 
 -12  -2   1       30.01       55.40     21.45 o 
 -10  -2   1      198.61      170.64     27.65 o 
  -8  -2   1      393.23      382.59     32.60 o 
  -6  -2   1       10.06       22.81     15.98 o 
  -4  -2   1      517.00      510.55     38.96 o 
  -2  -2   1     1020.51     1155.49     37.93 o 
   0  -2   1     2284.05     2206.15     80.38 o 
   2  -2   1       31.39       34.00      7.45 o 
   4  -2   1       92.42      103.49     12.29 o 
   6  -2   1       30.33       26.78     12.91 o 
   8  -2   1      460.00      488.94     33.70 o 
  10  -2   1      135.60      130.77     33.71 o 
  12  -2   1       51.33       78.21     23.79 o 
  14  -2   1        2.33       68.85     34.45 o 
 -15  -1   1       29.53       70.48     34.34 o 
 -13  -1   1      103.78      166.35     41.51 o 
 -11  -1   1       15.06       35.48     15.35 o 
  -9  -1   1      304.82      304.24     17.14 o 
  -7  -1   1      220.26      195.22     11.32 o 
  -5  -1   1     2119.94     2290.95     46.76 o 
  -3  -1   1     6823.79     7326.69    110.44 o 
  -1  -1   1     5500.38     5302.88     66.06 o 
   1  -1   1     2821.60     2565.71     72.43 o 
   3  -1   1     2778.43     2888.41     70.50 o 
   5  -1   1     1715.81     1650.27     64.75 o 
   7  -1   1       26.75       32.14      5.21 o 
   9  -1   1      348.25      357.87     18.80 o 
  11  -1   1        8.85       -7.42     13.52 o 
  13  -1   1      174.04      157.99     34.11 o 
 -14   0   1       10.98       23.81     26.23 o 
 -12   0   1        1.35       11.42     12.83 o 
 -10   0   1      189.77      198.16     16.87 o 
  -8   0   1      877.29      967.18     32.48 o 
  -6   0   1        7.85       15.18     10.43 o 
  -4   0   1     4788.60     5118.25     77.58 o 
  -2   0   1     3277.12     3431.50     49.21 o 
   2   0   1     7029.49     7710.77     82.12 o 
   4   0   1      426.56      414.56     23.29 o 
   6   0   1      271.76      263.12     20.77 o 
   8   0   1      860.87      907.22     55.04 o 
  10   0   1        1.38        4.90      7.35 o 
  12   0   1      147.03      163.21     20.60 o 
  14   0   1       43.58      131.37     42.46 o 
 -15   1   1       29.08       19.72     24.25 o 
 -13   1   1      105.80       96.76     23.82 o 
 -11   1   1       12.71       36.37     28.50 o 
  -9   1   1      309.56      324.30     17.49 o 
  -7   1   1      197.68      201.32     11.15 o 
  -5   1   1     2153.37     2296.95     42.64 o 
  -3   1   1     6849.91     7190.06    140.47 o 
  -1   1   1     5495.76     5524.62     70.13 o 
   1   1   1     2672.07     2546.59     27.75 o 
   3   1   1     2812.82     2997.85     65.93 o 
   5   1   1     1805.72     1807.76    110.56 o 
   7   1   1       26.91       19.74      6.94 o 
   9   1   1      331.12      328.02     20.47 o 
  11   1   1        8.30       23.92     15.52 o 
  13   1   1      176.83      168.54     28.87 o 
 -14   2   1       11.63       19.85     26.50 o 
 -12   2   1       29.80       63.76     20.54 o 
 -10   2   1      198.65      188.22     26.29 o 
  -8   2   1      410.62      403.31     64.47 o 
  -6   2   1        7.85       25.44      8.86 o 
  -4   2   1      484.44      458.89     38.08 o 
  -2   2   1     1006.66     1046.14     31.53 o 
   0   2   1     2337.88     2317.37     37.98 o 
   2   2   1       35.07       36.56      5.15 o 
   4   2   1       95.89      106.63      7.12 o 
   6   2   1       24.06       23.28      5.12 o 
   8   2   1      450.46      397.39     33.59 o 
  10   2   1      143.18      146.51     23.37 o 
  12   2   1       47.86       93.39     24.60 o 
  14   2   1        2.23       14.15     24.16 o 
 -13   3   1       30.01       -2.70     23.53 o 
 -11   3   1      101.19      132.98     28.83 o 
  -9   3   1       20.49       -5.27     20.12 o 
  -7   3   1      152.47      158.09     43.98 o 
  -5   3   1       90.25      119.84     17.79 o 
  -3   3   1     1691.36     1723.51     92.97 o 
  -1   3   1      351.45      332.18     14.94 o 
   1   3   1      783.76      726.31     23.32 o 
   3   3   1       19.08       30.86      8.70 o 
   5   3   1      274.49      252.68     36.40 o 
   7   3   1      308.13      329.59     43.93 o 
   9   3   1      124.88      131.65     25.45 o 
  11   3   1       19.78       19.56     18.61 o 
 -10   4   1       45.50       37.22     23.70 o 
  -8   4   1       48.30       77.59     24.44 o 
  -6   4   1      128.45      131.48     35.29 o 
  -4   4   1      315.82      319.00     30.75 o 
  -2   4   1      159.67      160.63     13.45 o 
   0   4   1      277.89      278.77     18.39 o 
   2   4   1       25.82       21.08      8.18 o 
   4   4   1      152.52      180.74     38.24 o 
   6   4   1       43.59       28.49     28.87 o 
   8   4   1      174.00      186.42     31.38 o 
  10   4   1       25.36       31.87     22.88 o 
  -7   5   1       48.55       78.39     26.51 o 
  -5   5   1       21.34       45.23     41.35 o 
  -3   5   1       63.80      127.15     34.13 o 
  -1   5   1       68.63       75.54     14.55 o 
   1   5   1      194.52      159.06     41.56 o 
   3   5   1       14.95       10.37     20.12 o 
   5   5   1       39.78       63.25     23.74 o 
   7   5   1        9.85       84.89     30.42 o 
  -7  -5   2       49.81       -9.06     35.50 o 
  -5  -5   2       28.93       56.15     35.82 o 
  -3  -5   2       73.01       80.02     30.39 o 
  -1  -5   2       93.24      106.09     34.24 o 
   1  -5   2       26.57       60.92     27.73 o 
   3  -5   2       10.70       -0.31     16.28 o 
   5  -5   2       69.14       51.10     37.93 o 
   7  -5   2        6.26       70.16     36.03 o 
 -10  -4   2       26.38       44.46     31.82 o 
  -8  -4   2      161.20      137.80     41.72 o 
  -6  -4   2       32.07       61.84     57.94 o 
  -4  -4   2      144.53      128.95     15.31 o 
  -2  -4   2      171.50      162.16     18.02 o 
   0  -4   2      314.93      325.09     26.85 o 
   2  -4   2       17.86       41.36     15.14 o 
   4  -4   2      128.79      147.48     26.81 o 
   6  -4   2       68.55       56.07     20.07 o 
   8  -4   2        4.23       44.77     26.23 o 
  10  -4   2       33.29       77.74     26.92 o 
 -13  -3   2        3.42        8.74     24.13 o 
 -11  -3   2       97.21      156.23     43.51 o 
  -9  -3   2       12.92       19.56     16.48 o 
  -7  -3   2      594.48      620.10     51.73 o 
  -5  -3   2      104.36      125.05     12.04 o 
  -3  -3   2      673.27      688.70     21.30 o 
  -1  -3   2      218.90      222.18     23.49 o 
   1  -3   2      459.49      528.75     41.82 o 
   3  -3   2      257.27      277.64     23.76 o 
   5  -3   2      142.43      137.44     19.09 o 
   7  -3   2      115.52       96.11     32.08 o 
   9  -3   2       85.94      111.93     57.21 o 
  11  -3   2       42.44       54.18     39.03 o 
 -14  -2   2       14.78      -24.55     24.55 o 
 -12  -2   2       15.97       11.09     14.49 o 
 -10  -2   2      165.10      154.37     25.09 o 
  -8  -2   2      757.56      679.39     75.27 o 
  -6  -2   2      769.79      748.92     42.71 o 
  -4  -2   2      321.69      327.36     15.86 o 
  -2  -2   2     3992.65     4013.44    100.19 o 
   0  -2   2     1794.81     1766.94     67.85 o 
   2  -2   2      891.83      926.56     35.41 o 
   4  -2   2      334.60      295.48     20.38 o 
   6  -2   2     1241.70     1265.44     55.63 o 
   8  -2   2      117.23      116.48     19.15 o 
  10  -2   2      298.76      274.06     31.95 o 
  12  -2   2        0.83        0.90     21.44 o 
 -15  -1   2       23.10       30.97     32.97 o 
 -13  -1   2       22.59       71.85     27.71 o 
 -11  -1   2       45.62       67.52     12.92 o 
  -9  -1   2      141.82      182.02     18.52 o 
  -7  -1   2      523.14      547.30     23.02 o 
  -5  -1   2      328.31      347.20     25.74 o 
  -3  -1   2     8490.57     8891.17    142.98 o 
  -1  -1   2      272.16      284.13     11.80 o 
   1  -1   2     9841.06     9792.52    109.81 o 
   3  -1   2     1367.09     1443.62     54.62 o 
   5  -1   2     4755.98     4829.77     86.79 o 
   7  -1   2      134.49      146.58      9.23 o 
   9  -1   2      345.81      313.32     18.24 o 
  11  -1   2       68.46       58.67     19.51 o 
  13  -1   2       83.72       39.91     41.51 o 
 -14   0   2        2.45        8.93     31.97 o 
 -12   0   2      101.00      103.98     20.74 o 
 -10   0   2      453.21      496.58     27.60 o 
  -8   0   2      453.37      485.06     21.04 o 
  -6   0   2       17.10       30.13      5.25 o 
  -4   0   2     1523.86     1767.01     34.96 o 
  -2   0   2     4759.20     4973.08     53.57 o 
   2   0   2      509.02      474.61     13.76 o 
   4   0   2      571.16      577.54     16.42 o 
   6   0   2     1452.05     1520.02     40.66 o 
   8   0   2      197.36      189.50     14.45 o 
  10   0   2      943.90      977.01     41.78 o 
  12   0   2       23.12       32.81     12.92 o 
  14   0   2        3.99      -10.75     25.92 o 
 -15   1   2       20.93       11.05     18.81 o 
 -13   1   2       23.36       18.01     18.66 o 
 -11   1   2       42.26       48.90     16.43 o 
  -9   1   2      140.85      148.89     12.11 o 
  -7   1   2      478.27      515.38     18.01 o 
  -5   1   2      330.46      320.97     18.61 o 
  -3   1   2     8417.65     8847.98    133.50 o 
  -1   1   2      275.04      265.89      8.22 o 
   1   1   2     9970.44     9896.18     93.42 o 
   3   1   2     1356.69     1477.25     31.05 o 
   5   1   2     4694.53     4748.64    120.03 o 
   7   1   2      130.09      112.32     10.99 o 
   9   1   2      368.98      360.37     22.07 o 
  11   1   2       70.39       71.32     14.79 o 
  13   1   2       87.00      120.63     36.61 o 
 -14   2   2       15.75       -5.39     18.48 o 
 -12   2   2       15.29       11.72     15.59 o 
 -10   2   2      159.33      194.46     24.95 o 
  -8   2   2      745.52      695.30     42.17 o 
  -6   2   2      781.37      803.78     39.70 o 
  -4   2   2      303.73      303.18     18.29 o 
  -2   2   2     3964.16     3910.11     70.50 o 
   0   2   2     1847.74     1801.20     31.59 o 
   2   2   2      910.82      906.31     18.42 o 
   4   2   2      306.10      284.54     12.56 o 
   6   2   2     1233.86     1147.48     65.33 o 
   8   2   2      128.63      108.78     19.64 o 
  10   2   2      310.24      346.69     50.67 o 
  12   2   2        1.14        0.71     19.75 o 
 -13   3   2        3.43        5.93     17.30 o 
 -11   3   2      103.05      139.28     29.01 o 
  -9   3   2       12.52       57.48     17.42 o 
  -7   3   2      595.90      638.90     44.34 o 
  -5   3   2      105.55      121.75     36.66 o 
  -3   3   2      707.87      777.11     39.31 o 
  -1   3   2      219.29      248.59     22.01 o 
   1   3   2      480.94      450.37     15.46 o 
   3   3   2      257.83      224.47     14.90 o 
   5   3   2      141.98      157.55     22.70 o 
   7   3   2      119.57      145.34     43.77 o 
   9   3   2       91.57      120.35     23.60 o 
  11   3   2       42.34       75.56     27.39 o 
 -10   4   2       28.86       63.55     23.20 o 
  -8   4   2      163.08      150.22     27.81 o 
  -6   4   2       35.89      175.34     67.74 o 
  -4   4   2      154.57      156.43     21.44 o 
  -2   4   2      165.20      148.50     13.49 o 
   0   4   2      315.73      326.70     18.90 o 
   2   4   2       18.44       16.82     16.55 o 
   4   4   2      126.55      140.49     24.76 o 
   6   4   2       71.53       64.60     20.32 o 
   8   4   2        3.57       28.08     44.77 o 
  10   4   2       33.69       43.98     29.48 o 
  -7   5   2       54.39       78.19     25.48 o 
  -5   5   2       29.23       74.67     23.43 o 
  -3   5   2       72.48      124.06     33.03 o 
  -1   5   2       92.77      123.95     17.55 o 
   1   5   2       27.77       60.92     47.83 o 
   3   5   2       10.28       16.98     15.30 o 
   5   5   2       68.61       83.77     25.92 o 
   7   5   2        6.70       21.57     25.26 o 
  -5  -5   3       63.44       80.28     37.40 o 
  -3  -5   3       62.07       39.19     29.71 o 
  -1  -5   3        3.74       38.03     26.02 o 
   1  -5   3       81.21      124.48     31.40 o 
   3  -5   3       37.68       16.19     20.70 o 
   5  -5   3       50.44      -25.81     29.60 o 
   7  -5   3        2.50       12.12     30.55 o 
 -10  -4   3       27.10       74.17     33.61 o 
  -8  -4   3       41.60       67.85     30.34 o 
  -6  -4   3      106.88       93.66     34.34 o 
  -4  -4   3       25.82       18.90      9.87 o 
  -2  -4   3      135.46      128.36     18.30 o 
   0  -4   3        3.79       48.78     15.38 o 
   2  -4   3        5.35       23.74     13.20 o 
   4  -4   3       38.66       63.65     17.07 o 
   6  -4   3      230.04      261.23     35.30 o 
   8  -4   3        5.25       -8.95     24.55 o 
  10  -4   3       34.28       10.74     20.09 o 
 -13  -3   3       38.84       60.37     32.45 o 
 -11  -3   3       69.29       83.96     31.08 o 
  -9  -3   3       73.80      104.73     21.99 o 
  -7  -3   3      504.28      592.69     42.19 o 
  -5  -3   3      723.20      690.27     29.59 o 
  -3  -3   3      902.34      887.31     29.75 o 
  -1  -3   3       31.53       30.34     13.27 o 
   1  -3   3      415.31      378.31     33.29 o 
   3  -3   3      933.91      880.19     44.87 o 
   5  -3   3      522.22      441.76     33.18 o 
   7  -3   3      333.44      304.27     31.32 o 
   9  -3   3       91.49      101.89     23.02 o 
  11  -3   3       70.57       71.80     74.59 o 
 -12  -2   3       11.49       15.38     25.07 o 
 -10  -2   3      404.07      430.86     59.94 o 
  -8  -2   3      247.92      211.71     14.19 o 
  -6  -2   3     1921.90     1966.85     54.47 o 
  -4  -2   3      483.26      452.50     21.36 o 
  -2  -2   3     1294.27     1281.70     45.09 o 
   0  -2   3      447.80      474.29     29.39 o 
   2  -2   3     2791.86     2697.18     95.66 o 
   4  -2   3      178.16      223.10     31.45 o 
   6  -2   3     1756.90     1751.82     75.39 o 
   8  -2   3       66.21       71.03     16.88 o 
  10  -2   3      367.40      281.60     46.88 o 
  12  -2   3       34.87        7.71     22.60 o 
 -13  -1   3       55.91       46.75     19.86 o 
 -11  -1   3     1023.84     1065.90     54.80 o 
  -9  -1   3      149.75      133.97     15.33 o 
  -7  -1   3     1488.78     1614.52     44.84 o 
  -5  -1   3      743.19      796.70     27.70 o 
  -3  -1   3     4771.27     5064.91     60.28 o 
  -1  -1   3     4983.08     4800.94     80.61 o 
   1  -1   3     3884.62     3806.55     85.76 o 
   3  -1   3     2815.52     2827.90    106.67 o 
   5  -1   3     4673.85     4544.39    121.40 o 
   7  -1   3      276.86      249.51     17.57 o 
   9  -1   3       94.34       91.48     10.95 o 
  11  -1   3      263.55      218.73     35.56 o 
  13  -1   3      102.35      131.57     30.12 o 
 -14   0   3       76.42      104.36     45.51 o 
 -12   0   3        1.43       -6.09     12.80 o 
 -10   0   3     1266.74     1351.16     48.10 o 
  -8   0   3      393.18      381.02     19.05 o 
  -6   0   3     3181.34     3353.88     75.08 o 
  -4   0   3      919.20     1087.78     43.75 o 
  -2   0   3       87.54       84.15      3.54 o 
   0   0   3     2658.51     3089.83     26.35 o 
   2   0   3     5060.12     4936.70     68.99 o 
   4   0   3       18.22       31.92      5.19 o 
   6   0   3     1354.39     1440.16     40.50 o 
   8   0   3      308.75      315.57     18.75 o 
  10   0   3      154.29      141.31     15.60 o 
  12   0   3       41.38       37.33     13.98 o 
  14   0   3       26.70       78.91     40.88 o 
 -15   1   3        4.09       93.24     61.89 o 
 -13   1   3       57.42       74.77     20.30 o 
 -11   1   3     1018.58     1106.50     61.93 o 
  -9   1   3      149.21      156.06     11.84 o 
  -7   1   3     1476.35     1582.99     99.06 o 
  -5   1   3      768.68      739.03     36.83 o 
  -3   1   3     4735.36     5237.00     86.58 o 
  -1   1   3     4891.97     4758.82     58.05 o 
   1   1   3     3857.60     3710.34     48.57 o 
   3   1   3     2797.44     2774.03     38.62 o 
   5   1   3     4640.13     4692.81    125.51 o 
   7   1   3      272.13      237.09     16.41 o 
   9   1   3       97.83       93.95     14.25 o 
  11   1   3      250.31      232.08     22.61 o 
  13   1   3      103.80      144.23     29.91 o 
 -14   2   3       14.78       -9.38     28.23 o 
 -12   2   3       10.65       72.59     29.29 o 
 -10   2   3      405.09      405.30     35.49 o 
  -8   2   3      248.65      238.78     23.16 o 
  -6   2   3     1942.20     2125.43     87.86 o 
  -4   2   3      479.99      480.32     19.72 o 
  -2   2   3     1223.87     1213.79     34.85 o 
   0   2   3      466.76      486.42     12.96 o 
   2   2   3     2816.93     2720.90     43.37 o 
   4   2   3      174.81      169.71     11.14 o 
   6   2   3     1726.60     1745.70     51.50 o 
   8   2   3       67.53      112.39     37.61 o 
  10   2   3      367.93      356.90     36.80 o 
  12   2   3       35.27       38.55     30.50 o 
 -13   3   3       38.82       37.19     38.66 o 
 -11   3   3       69.47       79.56     37.08 o 
  -9   3   3       73.98       76.75     21.92 o 
  -7   3   3      508.91      543.56     52.46 o 
  -5   3   3      716.21      735.21     40.52 o 
  -3   3   3      919.70     1008.80     66.99 o 
  -1   3   3       26.34       32.43      5.57 o 
   1   3   3      406.27      368.05     13.74 o 
   3   3   3      933.35      911.04     33.58 o 
   5   3   3      527.32      482.41     26.67 o 
   7   3   3      333.67      311.96     31.84 o 
   9   3   3       96.44       86.73     25.33 o 
  11   3   3       67.76       88.57     25.46 o 
 -10   4   3       25.69       48.34     23.01 o 
  -8   4   3       44.75       56.89     22.37 o 
  -6   4   3      100.45      134.80     24.38 o 
  -4   4   3       27.74       33.51     12.78 o 
  -2   4   3      138.19      115.26     13.06 o 
   0   4   3        3.73       12.18      7.30 o 
   2   4   3        5.98       23.39     20.91 o 
   4   4   3       36.70       37.88     18.01 o 
   6   4   3      234.60      274.63     33.48 o 
   8   4   3        5.32       -7.42     16.40 o 
  10   4   3       34.34       22.52     20.32 o 
  -7   5   3       21.15       76.37     28.77 o 
  -5   5   3       61.17       79.57     23.52 o 
  -3   5   3       57.31       40.88     18.72 o 
  -1   5   3        3.65       22.37     20.86 o 
   1   5   3       73.72       64.75     22.60 o 
   3   5   3       38.43       32.86     19.01 o 
   5   5   3       49.08       45.34     21.44 o 
   7   5   3        2.09       10.64     30.02 o 
  -7  -5   4       13.45       45.30     26.13 o 
  -5  -5   4       96.23      144.22     44.77 o 
  -3  -5   4       41.50       32.97     31.61 o 
   1  -5   4       21.31       60.21     15.93 o 
   3  -5   4      134.07      137.97     30.67 o 
   5  -5   4        3.11       72.80     34.98 o 
   7  -5   4       10.13       32.36     39.98 o 
 -10  -4   4      169.30      133.27     52.46 o 
  -8  -4   4       30.02       23.91     27.71 o 
  -6  -4   4      145.14      156.97     42.77 o 
  -4  -4   4       37.65       45.37     12.31 o 
  -2  -4   4      267.27      289.92     31.61 o 
   0  -4   4      224.04      250.42     32.34 o 
   2  -4   4      423.89      442.54     40.58 o 
   4  -4   4        2.90       -7.59     20.96 o 
   6  -4   4      163.81      206.46     29.89 o 
   8  -4   4       18.08       32.18     20.28 o 
  10  -4   4       22.06       63.30     22.99 o 
 -13  -3   4       21.97       29.08     26.76 o 
 -11  -3   4      116.35      137.90     38.56 o 
  -9  -3   4      133.48      123.04     24.18 o 
  -7  -3   4       86.89       86.14     18.09 o 
  -5  -3   4      213.50      191.18     18.38 o 
  -3  -3   4     1121.80     1241.23     43.48 o 
  -1  -3   4      116.40      109.99     18.86 o 
   1  -3   4       93.97       94.07     15.19 o 
   3  -3   4     1029.84      951.45     67.74 o 
   5  -3   4      558.98      556.86     39.40 o 
   7  -3   4       82.27       91.68     20.68 o 
   9  -3   4       89.74       89.15     22.86 o 
  11  -3   4       29.69       49.98     25.18 o 
 -14  -2   4       40.79       68.58     35.08 o 
 -12  -2   4       33.35       32.87     27.08 o 
 -10  -2   4      537.11      558.43     43.82 o 
  -8  -2   4      415.15      364.67     20.25 o 
  -6  -2   4      555.77      512.02     27.46 o 
  -4  -2   4      353.99      306.85     23.39 o 
  -2  -2   4     1671.11     1710.17     46.16 o 
   0  -2   4      259.49      250.42     20.65 o 
   2  -2   4     6812.38     6865.80    164.44 o 
   4  -2   4      105.38       93.51     13.66 o 
   6  -2   4      534.05      466.21     31.50 o 
   8  -2   4        6.14       21.86     26.97 o 
  10  -2   4      307.00      314.16     48.67 o 
  12  -2   4        4.71       -6.51     16.65 o 
 -13  -1   4       73.21       91.44     30.34 o 
 -11  -1   4      694.13      780.97     46.32 o 
  -9  -1   4       84.50       91.57     18.35 o 
  -7  -1   4       30.98       50.34     23.12 o 
  -5  -1   4     1096.54     1135.00     24.30 o 
  -3  -1   4     1209.71     1198.17     23.50 o 
  -1  -1   4     1155.95     1228.98     48.57 o 
   1  -1   4     9994.86    10398.94    165.13 o 
   3  -1   4     2171.82     2087.69     65.26 o 
   5  -1   4      628.88      617.16     31.24 o 
   7  -1   4      138.70      106.78     13.99 o 
   9  -1   4      331.50      305.35     30.01 o 
  11  -1   4       47.14       61.65     38.14 o 
  13  -1   4       15.21       13.76     19.58 o 
 -14   0   4      135.52      144.28     28.53 o 
 -12   0   4      100.72       86.63     29.87 o 
 -10   0   4      547.90      590.34     28.71 o 
  -8   0   4      214.45      252.08     15.03 o 
  -6   0   4     1502.48     1561.63     38.97 o 
  -4   0   4       75.06       72.62      5.16 o 
  -2   0   4       42.51       37.18      3.40 o 
   0   0   4     1350.33     1596.38     35.98 o 
   2   0   4    13825.81    14547.29    184.23 o 
   4   0   4       24.34       30.31      5.38 o 
   6   0   4       23.07       42.17      9.84 o 
   8   0   4      102.61       87.67     12.12 o 
  10   0   4      147.02      132.19     17.14 o 
  12   0   4       10.89       24.46     23.99 o 
  14   0   4       11.97      110.83     45.30 o 
 -15   1   4       19.48       42.78     51.57 o 
 -13   1   4       72.96       36.93     24.55 o 
 -11   1   4      688.26      751.67     56.73 o 
  -9   1   4       98.77      102.57     10.05 o 
  -7   1   4       27.07       29.05      5.04 o 
  -5   1   4     1072.75     1081.19     47.83 o 
  -3   1   4     1221.24     1245.75     32.40 o 
  -1   1   4     1235.46     1347.06     23.01 o 
   1   1   4     9803.72    10206.73    148.31 o 
   3   1   4     2120.98     1952.37     34.85 o 
   5   1   4      648.55      599.91     24.53 o 
   7   1   4      155.62      147.20     13.49 o 
   9   1   4      318.85      291.10     23.37 o 
  11   1   4       40.47       67.13     20.09 o 
  13   1   4       14.67       30.24     26.86 o 
 -14   2   4       42.77       20.80     23.96 o 
 -12   2   4       32.32       32.13     18.00 o 
 -10   2   4      527.96      538.25     67.85 o 
  -8   2   4      413.68      398.76     30.21 o 
  -6   2   4      572.28      632.41     50.50 o 
  -4   2   4      355.07      354.97     36.86 o 
  -2   2   4     1604.68     1534.51     34.87 o 
   0   2   4      263.73      266.62     10.28 o 
   2   2   4     6734.44     6722.21     97.36 o 
   4   2   4      111.19      109.38      9.40 o 
   6   2   4      548.87      527.23     24.64 o 
   8   2   4        6.63        3.66      7.50 o 
  10   2   4      296.08      304.66     35.66 o 
  12   2   4        5.33       35.29     25.07 o 
 -13   3   4       22.46       10.54     31.50 o 
 -11   3   4      115.00      133.64     28.42 o 
  -9   3   4      130.97      182.37     30.13 o 
  -7   3   4       95.78      103.34     17.49 o 
  -5   3   4      198.69      213.38     25.76 o 
  -3   3   4     1114.83     1112.20     41.60 o 
  -1   3   4      134.95      139.02      9.31 o 
   1   3   4       87.80       94.34      8.67 o 
   3   3   4     1026.39      964.42     37.63 o 
   5   3   4      565.29      533.42     27.51 o 
   7   3   4       88.65       64.77     19.53 o 
   9   3   4       89.36       90.09     22.99 o 
  11   3   4       27.67       19.58     21.39 o 
 -10   4   4      167.95      249.71     40.11 o 
  -8   4   4       30.74       39.88     19.76 o 
  -6   4   4      143.52      195.44     44.51 o 
  -4   4   4       36.81       48.79     16.22 o 
  -2   4   4      263.45      266.61     20.53 o 
   0   4   4      225.74      242.67     15.78 o 
   2   4   4      428.27      399.02     27.69 o 
   4   4   4        3.33       28.11     15.50 o 
   6   4   4      169.13      183.58     35.98 o 
   8   4   4       16.67       24.46     41.35 o 
  10   4   4       21.34       -7.43     24.53 o 
  -7   5   4       13.48      -11.45     17.08 o 
  -5   5   4       96.77      123.98     29.00 o 
  -3   5   4       37.68       59.23     19.73 o 
  -1   5   4       53.57       44.02     13.58 o 
   1   5   4       23.18       -3.21     21.08 o 
   3   5   4      139.36      160.28     42.67 o 
   5   5   4        2.59       55.50     24.72 o 
   7   5   4        8.97       39.50     68.79 o 
  -7  -5   5       18.67      102.51     41.09 o 
  -5  -5   5      117.01      194.79     50.99 o 
  -3  -5   5       13.15       22.65     26.55 o 
  -1  -5   5       82.60       93.02     32.24 o 
   1  -5   5       24.25       23.38     21.95 o 
   3  -5   5      135.20      155.11     32.65 o 
   5  -5   5        2.00        2.93     22.27 o 
 -10  -4   5       83.17      123.58     43.93 o 
  -8  -4   5       79.63      137.06     34.03 o 
  -6  -4   5       83.61       96.82     32.34 o 
  -4  -4   5       24.03       32.74     15.23 o 
  -2  -4   5       85.41       91.15     15.94 o 
   0  -4   5      260.73      291.93     34.77 o 
   2  -4   5      261.84      268.03     49.83 o 
   4  -4   5       12.45       33.87     18.44 o 
   6  -4   5       22.31       12.35     17.79 o 
   8  -4   5       51.76       43.32     23.53 o 
 -13  -3   5       64.00       64.16     34.45 o 
 -11  -3   5      104.26      104.40     35.92 o 
  -9  -3   5       28.08        3.37     22.86 o 
  -7  -3   5       72.22       54.92     12.64 o 
  -5  -3   5      131.10      121.23     15.81 o 
  -3  -3   5       33.72       38.41      9.67 o 
  -1  -3   5      486.44      483.35     40.14 o 
   1  -3   5      188.17      172.83     18.89 o 
   3  -3   5      489.23      509.18     33.88 o 
   5  -3   5      212.27      165.03     21.69 o 
   7  -3   5       27.63       16.96     17.24 o 
   9  -3   5        1.31        9.58     14.83 o 
  11  -3   5       38.24      103.64     26.01 o 
 -14  -2   5       76.68      143.38     45.72 o 
 -12  -2   5        5.08       21.42     31.71 o 
 -10  -2   5       50.81       39.58     11.14 o 
  -8  -2   5      165.30      188.98     18.25 o 
  -6  -2   5       28.24       19.47     10.38 o 
  -4  -2   5      126.06      109.54     12.55 o 
  -2  -2   5      406.25      417.31     19.56 o 
   0  -2   5     2050.68     2034.64     88.92 o 
   2  -2   5      458.83      482.06     24.55 o 
   4  -2   5       79.26       88.08     12.28 o 
   6  -2   5      145.34      154.19     44.98 o 
   8  -2   5       42.61       74.27     21.49 o 
  10  -2   5       48.51       40.40     20.54 o 
  12  -2   5       67.70       68.71     43.04 o 
 -15  -1   5       12.53       30.76     38.87 o 
 -13  -1   5      176.99      169.78     26.95 o 
 -11  -1   5      111.62      121.53     15.92 o 
  -9  -1   5      319.65      322.03     21.82 o 
  -7  -1   5      172.76      196.27     17.85 o 
  -5  -1   5      874.66      902.74     22.36 o 
  -3  -1   5     1027.23     1075.62     34.64 o 
  -1  -1   5    12186.88    12622.24    222.43 o 
   1  -1   5      850.47      902.69     25.80 o 
   3  -1   5     2644.30     2519.96     70.64 o 
   5  -1   5       55.24       60.32     24.28 o 
   7  -1   5      231.39      204.26     34.77 o 
   9  -1   5        9.61       22.25     13.88 o 
  11  -1   5      137.52      127.55     28.05 o 
  13  -1   5       26.81       47.45     21.46 o 
 -14   0   5      166.50      202.93     42.67 o 
 -12   0   5       81.78      126.42     21.78 o 
 -10   0   5        3.12       18.70     15.12 o 
  -8   0   5      387.33      388.15     28.50 o 
  -6   0   5      735.32      732.30     37.42 o 
  -4   0   5     4032.25     4165.59     71.59 o 
  -2   0   5      504.22      458.66     11.60 o 
   0   0   5     1615.88     1986.37     30.64 o 
   2   0   5     3070.10     3325.78     61.69 o 
   4   0   5     1970.45     1997.32     48.04 o 
   6   0   5      328.00      355.41     17.87 o 
   8   0   5      228.25      206.11     22.38 o 
  10   0   5      476.77      446.81     28.95 o 
  12   0   5       61.41       49.61     21.22 o 
 -15   1   5       11.84       56.28     55.63 o 
 -13   1   5      178.40      194.44     29.14 o 
 -11   1   5      114.87      167.86     50.41 o 
  -9   1   5      350.67      324.80     16.90 o 
  -7   1   5      169.32      193.34     13.76 o 
  -5   1   5      849.10      885.81     27.74 o 
  -3   1   5     1010.82     1064.56     25.45 o 
  -1   1   5    12387.68    12438.91    128.43 o 
   1   1   5      845.62      893.95     22.34 o 
   3   1   5     2683.30     2529.12     46.69 o 
   5   1   5       53.46       54.22     10.16 o 
   7   1   5      242.45      232.31     17.49 o 
   9   1   5        9.41       23.76     10.88 o 
  11   1   5      141.87      155.63     22.48 o 
  13   1   5       26.91        8.16     21.13 o 
 -14   2   5       77.56       96.28     29.83 o 
 -12   2   5        4.62       12.18     29.66 o 
 -10   2   5       61.70       79.12     25.28 o 
  -8   2   5      169.41      205.49     23.10 o 
  -6   2   5       27.21       29.59      7.94 o 
  -4   2   5      128.82      129.45     12.27 o 
  -2   2   5      439.03      421.39     23.93 o 
   0   2   5     2113.84     2113.10     66.28 o 
   2   2   5      489.16      448.65     21.83 o 
   4   2   5       89.24       86.72      9.89 o 
   6   2   5      154.36      138.79     17.39 o 
   8   2   5       39.02       33.59     24.33 o 
  10   2   5       47.61       67.60     22.06 o 
  12   2   5       72.41       85.17     26.71 o 
 -13   3   5       63.31       65.72     28.05 o 
 -11   3   5      104.90       85.33     25.51 o 
  -9   3   5       28.88       31.82     15.96 o 
  -7   3   5       68.94       97.33     30.60 o 
  -5   3   5      117.38      114.36     13.94 o 
  -3   3   5       37.48       31.52      7.52 o 
  -1   3   5      498.00      488.94     18.39 o 
   1   3   5      186.87      191.87     11.62 o 
   3   3   5      486.20      423.02     24.83 o 
   5   3   5      214.98      197.59     31.45 o 
   7   3   5       30.67       69.95     17.02 o 
   9   3   5        1.24        7.59     19.70 o 
  11   3   5       38.91        5.51     24.45 o 
 -10   4   5       84.90      139.41     32.96 o 
  -8   4   5       76.05       38.75     32.71 o 
  -6   4   5       84.66      100.93     22.76 o 
  -4   4   5       27.71       42.51     13.50 o 
  -2   4   5       82.29       74.58     12.84 o 
   0   4   5      257.21      224.46     15.41 o 
   2   4   5      274.61      267.81     26.87 o 
   4   4   5        9.53       55.84     19.17 o 
   6   4   5       23.21       50.28     35.71 o 
   8   4   5       51.80       61.27     25.04 o 
  -7   5   5       19.17       57.13     27.51 o 
  -5   5   5      120.75      176.31     29.83 o 
  -3   5   5       12.32       20.89     19.54 o 
  -1   5   5       80.75       87.42     18.84 o 
   1   5   5       25.19       54.72     20.79 o 
   3   5   5      135.28      131.15     30.97 o 
   5   5   5        2.11       58.86     21.93 o 
  -5  -5   6       56.88      116.83     39.40 o 
  -3  -5   6       13.08      -16.86     20.75 o 
   1  -5   6        1.59       45.79     26.71 o 
   3  -5   6       38.36       82.56     26.52 o 
   5  -5   6       21.53       -8.93     20.29 o 
 -10  -4   6       23.79       85.97     35.61 o 
  -8  -4   6       70.22       72.17     34.98 o 
  -6  -4   6       79.53       78.38     36.56 o 
  -4  -4   6      145.68      167.33     31.66 o 
  -2  -4   6      122.02      145.53     19.81 o 
   0  -4   6      713.96      805.83     94.55 o 
   2  -4   6      101.03      157.97     24.10 o 
   4  -4   6       63.45       50.74     19.71 o 
   6  -4   6        9.72       48.67     26.13 o 
   8  -4   6      165.78      171.93     39.98 o 
 -13  -3   6      107.72       91.55     39.40 o 
 -11  -3   6       18.07       31.71     27.60 o 
  -9  -3   6        5.22      -13.38     17.59 o 
  -7  -3   6      166.60      132.55     28.76 o 
  -5  -3   6      637.23      591.68     37.20 o 
  -3  -3   6      134.30      129.01     15.05 o 
  -1  -3   6      483.83      462.81     37.40 o 
   1  -3   6      165.23      164.34     17.85 o 
   3  -3   6       76.97       87.96     16.08 o 
   5  -3   6       81.48       63.32     18.10 o 
   7  -3   6      246.53      206.48     29.45 o 
   9  -3   6       14.43       30.67     21.93 o 
  11  -3   6       85.54       92.82     95.92 o 
 -14  -2   6       39.44       47.72     36.35 o 
 -12  -2   6       82.75       59.84     29.50 o 
 -10  -2   6       76.01       75.35     13.38 o 
  -8  -2   6      523.69      427.72     30.98 o 
  -6  -2   6      479.14      440.92     28.51 o 
  -4  -2   6      777.44      735.31     42.62 o 
  -2  -2   6       54.80       73.94     17.17 o 
   0  -2   6     5497.29     5610.48    131.94 o 
   2  -2   6     2511.60     2444.84     76.25 o 
   4  -2   6       47.72       48.54     12.99 o 
   6  -2   6      250.62      270.66     23.71 o 
   8  -2   6      375.46      410.63     38.82 o 
  10  -2   6       38.62       44.54     21.60 o 
  12  -2   6      114.48       84.84     30.19 o 
 -13  -1   6      151.00      125.29     27.97 o 
 -11  -1   6      190.37      195.07     18.78 o 
  -9  -1   6      323.11      326.75     24.38 o 
  -7  -1   6      272.56      250.14     12.31 o 
  -5  -1   6     3136.72     3211.09     62.64 o 
  -3  -1   6      210.79      214.86      9.69 o 
  -1  -1   6     4743.56     4655.67     80.28 o 
   1  -1   6      580.94      557.77     21.07 o 
   3  -1   6      609.84      615.88     27.95 o 
   5  -1   6       70.35       69.29     11.88 o 
   7  -1   6      927.24      965.09     53.15 o 
   9  -1   6       68.71       77.98     20.77 o 
  11  -1   6       52.81       59.58     23.55 o 
  13  -1   6       32.16       37.21     42.83 o 
 -14   0   6      226.67      219.13     41.19 o 
 -12   0   6       88.97       96.43     15.78 o 
 -10   0   6       35.63       40.77     10.03 o 
  -8   0   6      882.74      922.21     32.76 o 
  -6   0   6     7096.85     7671.05    144.32 o 
  -4   0   6     2590.54     2505.05     50.89 o 
  -2   0   6     1757.47     1751.89     77.74 o 
   0   0   6    10672.63    13514.09    165.38 o 
   2   0   6     2230.47     2388.30     51.59 o 
   4   0   6     1260.98     1257.81     36.29 o 
   6   0   6      363.79      330.55     18.86 o 
   8   0   6      894.59      958.60     42.25 o 
  10   0   6        6.27        6.14     10.10 o 
  12   0   6      112.52       97.94     27.35 o 
 -15   1   6        0.67       44.46     37.56 o 
 -13   1   6      152.69      131.94     31.13 o 
 -11   1   6      190.72      204.07     43.77 o 
  -9   1   6      328.07      293.65     24.47 o 
  -7   1   6      273.31      285.98     16.27 o 
  -5   1   6     3175.93     3133.90     69.26 o 
  -3   1   6      203.61      215.02     14.82 o 
  -1   1   6     4806.86     4884.01     91.52 o 
   1   1   6      563.56      550.12     18.67 o 
   3   1   6      667.84      636.68     22.79 o 
   5   1   6       67.35       64.91      7.23 o 
   7   1   6      918.72      895.77     31.67 o 
   9   1   6       70.47      117.22     25.44 o 
  11   1   6       51.34       48.45     31.14 o 
  13   1   6       31.96       28.66     37.82 o 
 -14   2   6       39.20       33.09     22.55 o 
 -12   2   6       78.16       84.35     22.05 o 
 -10   2   6       86.07      107.22     18.52 o 
  -8   2   6      514.50      553.35     60.77 o 
  -6   2   6      479.97      460.70     22.82 o 
  -4   2   6      804.32      772.20     26.10 o 
  -2   2   6       57.63       61.19      6.16 o 
   0   2   6     5416.17     5781.38    105.85 o 
   2   2   6     2562.56     2515.02     51.99 o 
   4   2   6       58.46       57.33      9.06 o 
   6   2   6      237.46      231.54     22.35 o 
   8   2   6      361.96      344.31     27.02 o 
  10   2   6       40.39       87.54     23.31 o 
  12   2   6      114.84      114.77     36.93 o 
 -13   3   6      105.14      114.12     34.03 o 
 -11   3   6       18.35       39.96     35.77 o 
  -9   3   6        7.79        4.14     11.36 o 
  -7   3   6      167.97      150.13     20.07 o 
  -5   3   6      617.33      613.12     44.35 o 
  -3   3   6      136.07      127.64     12.01 o 
  -1   3   6      488.00      461.49     18.06 o 
   1   3   6      159.28      159.20     11.56 o 
   3   3   6       72.59       81.49     21.12 o 
   5   3   6       77.91       72.51     13.23 o 
   7   3   6      232.59      188.34     30.02 o 
   9   3   6       14.71       75.22     27.29 o 
  11   3   6       86.20      129.31     31.18 o 
 -10   4   6       21.45       11.27     34.66 o 
  -8   4   6       68.54       86.97     23.26 o 
  -6   4   6       73.11      108.52     21.71 o 
  -4   4   6      147.44      140.35     19.11 o 
  -2   4   6      125.77      113.58     17.62 o 
   0   4   6      702.05      742.42     32.97 o 
   2   4   6       97.02      109.08     19.41 o 
   4   4   6       57.96       47.35     14.33 o 
   6   4   6       10.87       69.78     33.66 o 
   8   4   6      163.60      150.86     33.13 o 
  -7   5   6        2.73        7.84     18.96 o 
  -5   5   6       56.55       53.54     25.76 o 
  -3   5   6       13.33       17.57     14.06 o 
  -1   5   6      107.91       85.37     29.37 o 
   1   5   6        1.62        8.08     18.74 o 
   3   5   6       39.08       59.94     39.09 o 
   5   5   6       21.15       37.04     20.66 o 
  -5  -5   7       79.48      121.57     44.56 o 
  -3  -5   7       33.38       30.15     20.30 o 
  -1  -5   7       72.17       63.34     29.57 o 
   1  -5   7       11.37       43.44     20.19 o 
   3  -5   7       35.68       66.27     25.44 o 
   5  -5   7       58.06       36.66     42.56 o 
 -10  -4   7        0.34       32.76     29.71 o 
  -8  -4   7      244.84      355.66     61.21 o 
  -6  -4   7       45.54       63.39     30.39 o 
  -4  -4   7      148.73      153.62     26.91 o 
  -2  -4   7       94.46      124.58     25.71 o 
   0  -4   7      142.64      243.94     49.20 o 
   2  -4   7       64.89       97.90     33.55 o 
   4  -4   7       69.11       66.31     46.88 o 
   6  -4   7       32.29       31.65     27.44 o 
   8  -4   7      113.00      141.63     70.16 o 
 -13  -3   7       25.94        6.53     31.39 o 
 -11  -3   7       36.37       85.86     30.24 o 
  -9  -3   7      416.13      354.49     37.03 o 
  -7  -3   7      180.75      159.40     22.62 o 
  -5  -3   7      728.58      685.36     44.67 o 
  -3  -3   7      453.48      412.15     25.94 o 
  -1  -3   7      361.84      365.35     26.55 o 
   1  -3   7        4.33        4.09      6.29 o 
   3  -3   7      662.39      674.86     41.91 o 
   5  -3   7      325.51      341.23     32.14 o 
   7  -3   7       41.93       82.85     19.34 o 
   9  -3   7       20.56       20.82     21.04 o 
  11  -3   7       45.76       64.77     25.42 o 
 -14  -2   7       43.72       89.44     38.87 o 
 -12  -2   7       54.28       34.56     30.13 o 
 -10  -2   7      141.46      118.67     16.22 o 
  -8  -2   7      918.22      818.01     47.51 o 
  -6  -2   7      212.48      214.08     20.30 o 
  -4  -2   7     2321.00     2334.95     98.44 o 
  -2  -2   7       18.55       21.48     12.17 o 
   0  -2   7      694.08      649.59     49.30 o 
   2  -2   7      169.77      159.80     14.15 o 
   4  -2   7      224.41      234.61     21.00 o 
   6  -2   7      139.54      153.45     20.47 o 
   8  -2   7      313.46      314.84     32.93 o 
  10  -2   7       11.19       69.64     46.30 o 
  12  -2   7       23.79       21.50     20.57 o 
 -13  -1   7       78.35       78.51     29.34 o 
 -11  -1   7        2.96       30.03     18.90 o 
  -9  -1   7      728.31      698.49     69.90 o 
  -7  -1   7       59.88       59.51      8.64 o 
  -5  -1   7     1501.51     1474.78     37.65 o 
  -3  -1   7      826.52      789.18     24.18 o 
  -1  -1   7     3419.58     3478.39     95.89 o 
   1  -1   7      425.19      432.19     20.05 o 
   3  -1   7      350.99      362.27     21.18 o 
   5  -1   7      228.77      230.61     20.32 o 
   7  -1   7      716.08      741.43     45.42 o 
   9  -1   7      353.14      374.64     38.04 o 
  11  -1   7       13.49       18.94     16.96 o 
  13  -1   7       39.07       43.61     30.87 o 
 -14   0   7       26.86       23.13     30.71 o 
 -12   0   7        7.50       45.48     17.38 o 
 -10   0   7       23.53        8.74     10.51 o 
  -8   0   7      701.92      715.24     31.04 o 
  -6   0   7     1762.56     1854.28     47.99 o 
  -4   0   7      127.07      108.00      7.30 o 
  -2   0   7        1.06        7.31      6.79 o 
   0   0   7     2330.99     2723.08     68.14 o 
   2   0   7     1604.45     1681.85     82.83 o 
   4   0   7       85.24       75.22     11.29 o 
   6   0   7       21.73       38.83     15.68 o 
   8   0   7      952.72      909.13     41.63 o 
  10   0   7        0.67       14.82     11.90 o 
  12   0   7      154.00      147.09     71.53 o 
 -15   1   7       14.52       72.32     25.68 o 
 -13   1   7       72.27       74.34     23.71 o 
 -11   1   7        2.15        0.86     13.03 o 
  -9   1   7      712.87      753.07     63.62 o 
  -7   1   7       51.10       36.67      8.54 o 
  -5   1   7     1506.91     1545.83     41.00 o 
  -3   1   7      800.15      754.45     29.86 o 
  -1   1   7     3416.39     3553.43     75.65 o 
   1   1   7      410.25      394.36     16.62 o 
   3   1   7      338.33      312.62     13.36 o 
   5   1   7      225.05      245.20     16.91 o 
   7   1   7      717.34      657.31     52.53 o 
   9   1   7      362.56      360.90     28.03 o 
  11   1   7       15.94       21.54     35.10 o 
  13   1   7       38.74      103.56     46.35 o 
 -14   2   7       44.65      113.32     29.14 o 
 -12   2   7       54.85       87.11     31.03 o 
 -10   2   7      135.79      122.67     20.95 o 
  -8   2   7      884.43      931.34     41.10 o 
  -6   2   7      216.04      201.16     17.14 o 
  -4   2   7     2371.03     2326.16     59.92 o 
  -2   2   7       16.86       15.28      6.61 o 
   0   2   7      627.87      611.46     23.89 o 
   2   2   7      167.50      159.41     10.03 o 
   4   2   7      233.12      218.31     18.42 o 
   6   2   7      139.40      133.62     16.33 o 
   8   2   7      318.53      273.64     25.29 o 
  10   2   7       11.58       50.33     30.82 o 
  12   2   7       24.28        2.95     19.12 o 
 -13   3   7       26.05       51.14     23.78 o 
 -11   3   7       37.72       28.25     21.36 o 
  -9   3   7      403.89      378.39     36.26 o 
  -7   3   7      189.13      212.47     21.72 o 
  -5   3   7      722.93      671.87     33.15 o 
  -3   3   7      455.93      422.73     23.71 o 
  -1   3   7      353.72      350.49     22.10 o 
   1   3   7        2.43       -2.98      4.00 o 
   3   3   7      636.85      662.67     35.31 o 
   5   3   7      331.30      303.75     23.76 o 
   7   3   7       38.78       72.84     21.20 o 
   9   3   7       22.93       18.24     21.39 o 
  11   3   7       44.86       20.63     24.83 o 
 -10   4   7        0.33       -0.32     24.44 o 
  -8   4   7      251.48      248.11     37.39 o 
  -6   4   7       43.69       58.30     19.93 o 
  -4   4   7      146.75      148.57     18.25 o 
  -2   4   7       93.53       95.81     14.05 o 
   0   4   7      147.40      146.52     15.90 o 
   2   4   7       64.58       66.01     16.02 o 
   4   4   7       65.25       90.47     17.49 o 
   6   4   7       32.19       63.05     21.89 o 
   8   4   7      110.51      101.24     30.12 o 
  -7   5   7       14.40       75.38     67.48 o 
  -5   5   7       79.78      112.86     40.14 o 
  -3   5   7       32.03       55.39     43.95 o 
  -1   5   7       73.13      118.48     28.26 o 
   1   5   7        9.68       19.63     26.85 o 
   3   5   7       35.68       16.11     34.45 o 
   5   5   7       57.95      101.46     30.40 o 
  -7  -5   8       15.98      -19.91     32.24 o 
  -5  -5   8       38.34       64.47     38.87 o 
  -3  -5   8        9.75       30.74     40.09 o 
  -1  -5   8       13.85       22.98     22.16 o 
   1  -5   8        8.76      100.61     41.93 o 
   3  -5   8       14.02        9.69     38.98 o 
 -10  -4   8        1.85      -25.60     25.60 o 
  -8  -4   8      128.75      182.26     40.67 o 
  -6  -4   8       27.32        7.18     21.97 o 
  -4  -4   8      113.73      118.77     32.76 o 
  -2  -4   8        2.54       17.49     16.65 o 
   0  -4   8       60.11      127.64     20.92 o 
   2  -4   8       45.81       76.12     22.35 o 
   4  -4   8       56.07       47.33     21.47 o 
   6  -4   8       26.48       19.85     19.87 o 
   8  -4   8       46.47      120.94     51.94 o 
 -13  -3   8       15.76       90.60     31.61 o 
 -11  -3   8       80.36       41.51     36.66 o 
  -9  -3   8       77.24       61.41     38.40 o 
  -7  -3   8      143.19      143.57     31.71 o 
  -5  -3   8      245.37      213.03     30.24 o 
  -3  -3   8      483.80      463.43     29.63 o 
  -1  -3   8       13.58       49.43     13.93 o 
   1  -3   8      634.65      624.79     36.49 o 
   3  -3   8       73.12       48.56     14.59 o 
   5  -3   8      495.21      457.32     38.91 o 
   7  -3   8       44.27       78.59     22.21 o 
   9  -3   8       58.06       94.95     27.12 o 
 -14  -2   8        4.81        4.74     26.23 o 
 -12  -2   8       24.72       45.93     24.23 o 
 -10  -2   8       97.77       82.52     19.34 o 
  -8  -2   8     1444.80     1420.97     70.37 o 
  -6  -2   8       46.20       45.17      6.71 o 
  -4  -2   8      192.67      182.26     12.46 o 
  -2  -2   8      366.50      367.15     23.77 o 
   0  -2   8      972.36      892.87     45.86 o 
   2  -2   8      552.46      522.96     28.41 o 
   4  -2   8      481.51      423.93     28.49 o 
   6  -2   8      161.98      174.72     21.39 o 
   8  -2   8      149.50      145.99     25.71 o 
  10  -2   8       76.99       95.85     29.41 o 
 -15  -1   8       17.15        6.85     26.65 o 
 -13  -1   8        0.50       57.96     17.98 o 
 -11  -1   8       98.37      117.61     15.42 o 
  -9  -1   8      355.20      349.18     19.34 o 
  -7  -1   8      661.38      649.04     24.32 o 
  -5  -1   8      411.46      400.96     19.79 o 
  -3  -1   8      471.83      465.65     18.33 o 
  -1  -1   8     1960.96     1956.00     66.11 o 
   1  -1   8       10.32       30.34      4.76 o 
   3  -1   8       46.28       62.02     17.01 o 
   5  -1   8     1014.55      996.69     49.58 o 
   7  -1   8      228.90      230.46     26.13 o 
   9  -1   8       66.30       70.08     20.07 o 
  11  -1   8       46.46       24.28     21.83 o 
 -14   0   8        0.84       -3.37     13.36 o 
 -12   0   8       62.25       81.47     18.80 o 
 -10   0   8       20.88       19.02     12.65 o 
  -8   0   8      582.02      638.83     28.00 o 
  -6   0   8        0.02        8.11     10.85 o 
  -4   0   8      383.51      312.73     12.90 o 
  -2   0   8      329.47      331.12     31.86 o 
   0   0   8      558.56      611.74     20.43 o 
   2   0   8      462.54      445.59     18.51 o 
   4   0   8     1997.75     2106.16     63.63 o 
   6   0   8      452.74      455.72     32.94 o 
   8   0   8       49.79       60.42     13.31 o 
  10   0   8       17.78       19.27     14.55 o 
  12   0   8      124.54       84.56     61.21 o 
 -15   1   8       16.44       12.24     18.90 o 
 -13   1   8        0.43       10.76     35.08 o 
 -11   1   8      106.72      113.38     21.16 o 
  -9   1   8      349.38      362.71     23.22 o 
  -7   1   8      660.21      595.64     25.19 o 
  -5   1   8      418.79      423.76     17.56 o 
  -3   1   8      440.92      379.73     18.81 o 
  -1   1   8     1977.82     2105.61     53.51 o 
   1   1   8       14.18       16.55      6.83 o 
   3   1   8       40.65       33.86      6.59 o 
   5   1   8     1018.77      920.42     46.34 o 
   7   1   8      237.84      232.18     20.70 o 
   9   1   8       65.39       71.79     16.85 o 
  11   1   8       47.13       59.39     18.51 o 
 -14   2   8        4.62       25.74     32.45 o 
 -12   2   8       27.84       14.63     17.88 o 
 -10   2   8       99.56      108.32     18.34 o 
  -8   2   8     1457.44     1463.14     75.22 o 
  -6   2   8       44.56       50.40      9.50 o 
  -4   2   8      192.39      170.29     12.05 o 
  -2   2   8      360.37      335.79     13.47 o 
   0   2   8      992.73      883.54     32.24 o 
   2   2   8      559.15      512.79     28.37 o 
   4   2   8      492.62      423.15     27.29 o 
   6   2   8      159.99      145.37     16.89 o 
   8   2   8      159.09      161.89     27.27 o 
  10   2   8       74.50       92.01     26.38 o 
 -13   3   8       15.40        3.43     21.94 o 
 -11   3   8       84.12      157.14     27.74 o 
  -9   3   8       81.02      122.83     27.56 o 
  -7   3   8      159.12      166.15     38.99 o 
  -5   3   8      254.84      287.03     20.02 o 
  -3   3   8      476.60      456.23     21.32 o 
  -1   3   8       14.57       24.97      9.85 o 
   1   3   8      679.92      684.57     26.39 o 
   3   3   8       70.42       65.55     20.21 o 
   5   3   8      497.96      462.80     31.56 o 
   7   3   8       45.57       56.00     20.97 o 
   9   3   8       63.24       53.07     25.18 o 
 -10   4   8        1.88        2.85     17.77 o 
  -8   4   8      127.62       78.94     25.74 o 
  -6   4   8       26.55       28.13     14.14 o 
  -4   4   8      126.44      142.47     17.69 o 
  -2   4   8        2.39       -2.77      7.20 o 
   0   4   8       54.38       66.25     14.26 o 
   2   4   8       47.22       62.70     16.13 o 
   4   4   8       55.42       68.15     17.05 o 
   6   4   8       28.51       23.63     26.02 o 
   8   4   8       49.10       88.41     33.05 o 
  -7   5   8       14.93       56.05     32.76 o 
  -5   5   8       40.28       61.21     37.19 o 
  -3   5   8        9.44       25.35     33.66 o 
  -1   5   8       12.42       28.64     18.83 o 
   1   5   8        7.85       75.49     25.47 o 
   3   5   8       14.02       41.46     22.59 o 
  -7  -5   9        6.52      -23.81     33.40 o 
  -5  -5   9        8.44      -29.39     37.29 o 
  -3  -5   9       84.45      120.42     45.41 o 
  -1  -5   9        4.24        4.74     31.61 o 
   1  -5   9       23.81       67.00     36.45 o 
   3  -5   9        1.54      -30.02     35.50 o 
 -10  -4   9       26.96      -24.13     29.29 o 
  -8  -4   9       62.58       66.79     35.08 o 
  -6  -4   9      120.97      137.75     37.61 o 
  -4  -4   9        8.16       -1.36     18.75 o 
  -2  -4   9       30.10       17.21     18.34 o 
   0  -4   9      121.08      124.76     19.10 o 
   2  -4   9      324.90      296.34     34.53 o 
   4  -4   9       38.28       23.89     19.61 o 
   6  -4   9        2.22       31.82     35.40 o 
 -13  -3   9        0.72      -14.33     30.55 o 
 -11  -3   9      202.77      143.91     45.09 o 
  -9  -3   9      156.43      163.73     41.61 o 
  -7  -3   9      213.68      217.94     50.25 o 
  -5  -3   9       55.70       73.51     19.98 o 
  -3  -3   9      272.05      282.48     26.57 o 
  -1  -3   9       49.76       54.13     11.43 o 
   1  -3   9     1600.41     1438.96    181.05 o 
   3  -3   9      151.46      124.82     19.59 o 
   5  -3   9      378.93      365.20     35.84 o 
   7  -3   9       22.34       54.65     18.36 o 
   9  -3   9       43.76        4.73     24.89 o 
 -14  -2   9       17.22       17.28     19.28 o 
 -12  -2   9      155.30      154.99     25.54 o 
 -10  -2   9      166.22      151.84     23.61 o 
  -8  -2   9      231.48      200.44     43.98 o 
  -6  -2   9      385.42      327.63     28.11 o 
  -4  -2   9      283.47      253.67     15.80 o 
  -2  -2   9      305.84      332.56     23.57 o 
   0  -2   9      886.21      826.24     27.49 o 
   2  -2   9      943.69      830.89     36.43 o 
   4  -2   9      347.71      356.41     27.96 o 
   6  -2   9      342.61      380.67     34.80 o 
   8  -2   9      101.32      100.66     26.68 o 
  10  -2   9       42.62       54.17     56.68 o 
 -15  -1   9       41.97      114.83     43.19 o 
 -13  -1   9        4.01       34.57     36.56 o 
 -11  -1   9      602.41      571.87     43.27 o 
  -9  -1   9      208.15      208.22     14.98 o 
  -7  -1   9      470.82      466.94     20.31 o 
  -5  -1   9      101.44       93.48      9.77 o 
  -3  -1   9     3286.96     3524.36     81.60 o 
  -1  -1   9        3.13       14.43     10.11 o 
   1  -1   9      751.23      754.95     26.70 o 
   3  -1   9      248.75      250.57     15.37 o 
   5  -1   9     1787.13     1752.65     75.36 o 
   7  -1   9       59.63       75.39     18.69 o 
   9  -1   9       39.47       56.93     20.49 o 
  11  -1   9       10.07        1.62     16.82 o 
 -14   0   9        5.94       30.04     41.82 o 
 -12   0   9       77.43       87.43     15.67 o 
 -10   0   9      440.25      399.41     42.24 o 
  -8   0   9       95.61       88.55     11.33 o 
  -6   0   9      412.92      389.68     17.92 o 
  -4   0   9      583.74      559.86     24.79 o 
  -2   0   9       76.51       67.87      5.58 o 
   0   0   9      332.40      398.72     15.01 o 
   2   0   9      302.00      301.39     16.01 o 
   4   0   9      389.66      382.11     21.79 o 
   6   0   9      318.24      305.81     24.35 o 
   8   0   9        1.54       14.85     15.61 o 
  10   0   9       13.48       16.73     40.09 o 
  12   0   9       21.20       17.17     22.06 o 
 -15   1   9       44.52       73.27     28.79 o 
 -13   1   9        3.31      -14.82     14.82 o 
 -11   1   9      592.63      615.80     58.36 o 
  -9   1   9      211.36      205.54     17.40 o 
  -7   1   9      484.68      429.75     21.24 o 
  -5   1   9       98.38      108.30      9.26 o 
  -3   1   9     3177.57     3085.90    101.34 o 
  -1   1   9        3.09        9.31      5.57 o 
   1   1   9      760.32      708.35     27.87 o 
   3   1   9      248.52      199.08     15.42 o 
   5   1   9     1749.95     1695.89     78.28 o 
   7   1   9       58.41       58.67     11.03 o 
   9   1   9       35.72       52.70     16.38 o 
  11   1   9       10.50      -12.78     17.23 o 
 -14   2   9       18.40      -21.70     21.70 o 
 -12   2   9      157.55      211.14     93.13 o 
 -10   2   9      160.63      167.54     21.39 o 
  -8   2   9      241.31      209.87     20.09 o 
  -6   2   9      369.10      356.40     18.83 o 
  -4   2   9      277.96      245.71     13.95 o 
  -2   2   9      313.16      320.48     19.96 o 
   0   2   9      867.68      822.10     33.20 o 
   2   2   9      919.93      875.72     30.62 o 
   4   2   9      357.07      330.11     20.48 o 
   6   2   9      336.63      319.51     25.73 o 
   8   2   9       99.53       90.48     20.64 o 
  10   2   9       38.90       65.22     24.91 o 
 -13   3   9        0.85       52.09     39.09 o 
 -11   3   9      202.66      177.26     32.42 o 
  -9   3   9      159.15      160.89     48.25 o 
  -7   3   9      210.22      195.75     19.22 o 
  -5   3   9       58.06       60.62     12.34 o 
  -3   3   9      265.06      264.55     16.40 o 
  -1   3   9       50.59       44.15     13.43 o 
   1   3   9     1597.52     1534.01     54.39 o 
   3   3   9      151.43      123.81     27.06 o 
   5   3   9      380.89      429.98     32.72 o 
   7   3   9       21.98       30.37     20.73 o 
   9   3   9       44.20       83.12     24.52 o 
 -10   4   9       27.07       34.61     31.50 o 
  -8   4   9       67.03       62.90     22.71 o 
  -6   4   9      117.05      135.30     21.50 o 
  -4   4   9       11.39       26.24     35.64 o 
  -2   4   9       29.12       48.25     13.96 o 
   0   4   9      122.19       99.11     16.95 o 
   2   4   9      330.29      321.15     29.04 o 
   4   4   9       42.13       50.30     17.39 o 
   6   4   9        1.75       18.56     20.81 o 
  -5   5   9        8.91       51.97     32.13 o 
  -3   5   9       83.72      132.64     29.48 o 
  -1   5   9        4.20       35.98     37.61 o 
   1   5   9       22.18       76.00     25.88 o 
   3   5   9        1.57       82.21     25.89 o 
  -5  -5  10       17.62      -14.01     32.03 o 
  -3  -5  10       75.47      121.68     55.41 o 
  -1  -5  10       19.20       59.42     42.77 o 
   1  -5  10       22.76       33.81     25.86 o 
   3  -5  10        6.52        7.69     24.86 o 
 -10  -4  10       28.40       23.28     29.39 o 
  -8  -4  10       71.35      127.58     42.14 o 
  -6  -4  10      174.70      155.34     32.77 o 
  -4  -4  10       30.06       77.82     27.65 o 
  -2  -4  10      115.50      112.74     26.22 o 
   0  -4  10       72.50       83.79     23.47 o 
   2  -4  10      207.85      223.45     54.57 o 
   4  -4  10       33.26       96.82     36.98 o 
   6  -4  10       17.37       46.46     36.45 o 
 -13  -3  10       11.44       54.78     34.77 o 
 -11  -3  10      129.35      159.82     42.14 o 
  -9  -3  10       94.52       63.49     21.99 o 
  -7  -3  10       26.73       25.55     14.73 o 
  -5  -3  10       69.30       85.20     12.13 o 
  -3  -3  10      792.18      796.45     47.31 o 
  -1  -3  10       19.32       26.44      8.22 o 
   1  -3  10      148.61      156.78     17.24 o 
   3  -3  10       45.75       48.93     16.12 o 
   5  -3  10      226.62      192.04     28.94 o 
   7  -3  10       30.27       66.96     24.42 o 
   9  -3  10       14.40       37.08     35.08 o 
 -14  -2  10       21.28      -20.65     26.97 o 
 -12  -2  10      109.74      106.49     24.07 o 
 -10  -2  10       52.81       52.26     15.96 o 
  -8  -2  10      323.14      352.54     31.07 o 
  -6  -2  10      191.68      154.44     12.52 o 
  -4  -2  10      886.03      912.49     35.83 o 
  -2  -2  10      302.75      305.76     24.55 o 
   0  -2  10      239.96      208.33     16.77 o 
   2  -2  10     1501.22     1455.27     70.93 o 
   4  -2  10      583.72      510.67     35.86 o 
   6  -2  10       18.01       28.64     16.39 o 
   8  -2  10       22.91       -8.49     18.40 o 
  10  -2  10       89.05       72.14     36.98 o 
 -15  -1  10       33.55       29.29     36.56 o 
 -13  -1  10       14.83       43.05     40.40 o 
 -11  -1  10      446.74      415.98     39.27 o 
  -9  -1  10        4.47        9.12      6.94 o 
  -7  -1  10       43.74       66.24      9.83 o 
  -5  -1  10      581.00      569.69     26.19 o 
  -3  -1  10     1529.02     1575.38     48.19 o 
  -1  -1  10      391.99      383.88     37.50 o 
   1  -1  10     1004.91      959.88     71.18 o 
   3  -1  10      598.13      585.04     27.38 o 
   5  -1  10      280.46      284.36     26.30 o 
   7  -1  10       82.85       69.06     20.06 o 
   9  -1  10      167.47      144.88     32.17 o 
  11  -1  10       59.15       41.14     66.74 o 
 -14   0  10       32.26       29.40     18.43 o 
 -12   0  10      177.56      186.38     26.32 o 
 -10   0  10      828.22      832.47     38.04 o 
  -8   0  10       20.68       21.38      8.84 o 
  -6   0  10       30.35       53.15      8.76 o 
  -4   0  10     1082.81     1104.55     33.11 o 
  -2   0  10     3984.10     5035.97    149.68 o 
   0   0  10      258.19      323.17     14.88 o 
   2   0  10     3231.76     3471.82     86.96 o 
   4   0  10      113.59      114.02     14.51 o 
   6   0  10      125.37      120.76     17.69 o 
   8   0  10       22.33       17.25     19.34 o 
  10   0  10      138.99      114.79     32.58 o 
 -15   1  10       34.48       64.06     27.09 o 
 -13   1  10       15.36       12.75     18.26 o 
 -11   1  10      444.65      483.34     34.86 o 
  -9   1  10        4.20       10.83     11.22 o 
  -7   1  10       31.96       37.63      9.00 o 
  -5   1  10      596.12      585.07     21.75 o 
  -3   1  10     1526.53     1522.24     61.82 o 
  -1   1  10      409.88      398.03     19.50 o 
   1   1  10      999.78     1079.85     38.25 o 
   3   1  10      603.39      558.91     38.44 o 
   5   1  10      265.36      220.02     19.27 o 
   7   1  10       88.64       75.64     12.22 o 
   9   1  10      166.11      158.81     23.70 o 
  11   1  10       59.21       82.52     28.85 o 
 -14   2  10       21.29       -7.80     28.55 o 
 -12   2  10      109.48      106.89     27.63 o 
 -10   2  10       50.48       40.06     13.06 o 
  -8   2  10      309.97      361.46     31.11 o 
  -6   2  10      188.77      161.03     17.64 o 
  -4   2  10      871.29      768.26     27.01 o 
  -2   2  10      320.12      289.45     19.50 o 
   0   2  10      230.31      256.69     28.07 o 
   2   2  10     1493.18     1500.25     53.99 o 
   4   2  10      580.37      527.25     25.50 o 
   6   2  10       18.11       47.45     26.73 o 
   8   2  10       21.76       41.81     15.19 o 
  10   2  10       89.49      125.91     30.49 o 
 -11   3  10      125.20      174.26     58.79 o 
  -9   3  10       92.43      100.06     21.17 o 
  -7   3  10       23.65        8.29     10.15 o 
  -5   3  10       70.34       67.61     11.89 o 
  -3   3  10      780.27      720.80     28.49 o 
  -1   3  10       20.30       10.92     10.26 o 
   1   3  10      152.30      153.54     17.17 o 
   3   3  10       46.12       42.55     21.70 o 
   5   3  10      225.93      241.10     24.14 o 
   7   3  10       29.11       65.82     23.61 o 
   9   3  10       13.52        5.54     20.27 o 
 -10   4  10       26.52        7.06     25.71 o 
  -8   4  10       70.85       92.56     27.82 o 
  -6   4  10      169.90      179.64     28.95 o 
  -4   4  10       27.00       22.76     18.29 o 
  -2   4  10      117.52      114.13     21.46 o 
   0   4  10       72.98       83.52     21.63 o 
   2   4  10      199.89      211.57     25.81 o 
   4   4  10       33.74       61.54     19.63 o 
   6   4  10       19.32       10.18     29.71 o 
  -5   5  10       17.54       20.54     19.09 o 
  -3   5  10       72.53       99.87     38.35 o 
  -1   5  10       20.50       22.57     43.83 o 
   1   5  10       23.77       76.70     40.98 o 
   3   5  10        6.18       -1.23     18.36 o 
  -5  -5  11       22.28       16.96     45.20 o 
  -3  -5  11       42.43       34.45     39.82 o 
  -1  -5  11       48.76       76.70     52.25 o 
   1  -5  11        7.06       94.57     34.30 o 
  -8  -4  11       15.54       -9.38     28.97 o 
  -6  -4  11       95.79      108.27     29.47 o 
  -4  -4  11       13.78        9.46     20.40 o 
  -2  -4  11       95.84      126.58     36.93 o 
   0  -4  11       14.47        8.79     20.17 o 
   2  -4  11       48.50       50.35     26.37 o 
   4  -4  11        2.08       -3.79     34.45 o 
   6  -4  11       28.11      -15.07     31.92 o 
 -11  -3  11       19.18        3.58     21.28 o 
  -9  -3  11       27.85       28.54     30.50 o 
  -7  -3  11        0.26       21.31     24.28 o 
  -5  -3  11       34.96       46.75     12.12 o 
  -3  -3  11      416.01      380.78     33.80 o 
  -1  -3  11      239.15      250.92     28.67 o 
   1  -3  11       90.84       70.27     21.44 o 
   3  -3  11       30.28       37.40     28.02 o 
   5  -3  11       69.89      158.34     41.51 o 
   7  -3  11       45.67       19.28     37.93 o 
   9  -3  11        6.53       -1.05     34.87 o 
 -14  -2  11       30.39       34.55     36.77 o 
 -12  -2  11        5.18       69.26     48.99 o 
 -10  -2  11       52.10       33.16     18.30 o 
  -8  -2  11        6.71       10.07     12.14 o 
  -6  -2  11      149.10      133.19     13.62 o 
  -4  -2  11       24.86       39.38     10.27 o 
  -2  -2  11      488.50      506.53     33.93 o 
   0  -2  11        1.00       18.44     21.86 o 
   2  -2  11       34.23       40.95     13.24 o 
   4  -2  11       96.00       67.49     16.30 o 
   6  -2  11       68.43       55.17     31.87 o 
   8  -2  11       36.81       38.77     23.71 o 
  10  -2  11      102.76       33.19     45.09 o 
 -15  -1  11       22.67      132.43     42.98 o 
 -13  -1  11       76.79       91.46     18.52 o 
 -11  -1  11      142.10      103.65     21.06 o 
  -9  -1  11      109.80       80.90     12.29 o 
  -7  -1  11      532.38      476.87     23.57 o 
  -5  -1  11      845.29      826.76     32.85 o 
  -3  -1  11      549.24      507.93     24.25 o 
  -1  -1  11      473.63      433.94     54.94 o 
   1  -1  11      946.45      972.86     53.82 o 
   3  -1  11      295.11      252.87     18.15 o 
   5  -1  11       70.14       67.10     21.63 o 
   7  -1  11       21.34       59.93     18.58 o 
   9  -1  11       12.57       41.21     23.80 o 
  11  -1  11       52.28       35.99     25.65 o 
 -14   0  11      100.25      154.32     61.95 o 
 -12   0  11      125.26      102.92     18.17 o 
 -10   0  11       38.10       67.27     13.30 o 
  -8   0  11       11.47       16.00      8.22 o 
  -6   0  11     1146.81     1079.46     46.10 o 
  -4   0  11       10.84       33.36      9.25 o 
  -2   0  11      763.31      932.62     46.76 o 
   0   0  11        2.64        7.29      4.83 o 
   2   0  11     1337.41     1338.08     65.21 o 
   4   0  11      139.73      140.63     15.97 o 
   6   0  11        4.15        7.75      9.42 o 
   8   0  11       28.89       24.12     14.69 o 
  10   0  11       79.25      123.06     32.50 o 
 -15   1  11       23.85       81.22     32.85 o 
 -13   1  11       75.09       74.57     24.19 o 
 -11   1  11      147.39      125.96     19.43 o 
  -9   1  11      118.63      119.50     14.15 o 
  -7   1  11      542.40      504.04     29.24 o 
  -5   1  11      866.20      768.68     63.41 o 
  -3   1  11      578.69      543.90     33.92 o 
  -1   1  11      467.88      453.48     23.18 o 
   1   1  11      950.49      926.32     38.55 o 
   3   1  11      310.83      258.21     19.72 o 
   5   1  11       74.86       89.62     15.08 o 
   7   1  11       24.58       33.29     20.32 o 
   9   1  11       11.41       30.24     38.03 o 
  11   1  11       51.96       10.64     38.56 o 
 -14   2  11       30.31       86.03     29.39 o 
 -12   2  11        5.82       12.87     18.32 o 
 -10   2  11       62.15       71.04     15.01 o 
  -8   2  11        7.10       10.49     13.45 o 
  -6   2  11      167.71      158.00     12.90 o 
  -4   2  11       25.03       45.75     29.76 o 
  -2   2  11      522.10      461.14     26.31 o 
   0   2  11        0.94       16.23      9.00 o 
   2   2  11       36.75       28.82     10.47 o 
   4   2  11       95.52       73.00     14.93 o 
   6   2  11       80.27       84.85     17.43 o 
   8   2  11       37.58       59.86     31.52 o 
  10   2  11       99.73       85.98     28.27 o 
 -11   3  11       18.17        6.43     20.23 o 
  -9   3  11       29.03       39.91     13.28 o 
  -7   3  11        0.00       21.75     26.81 o 
  -5   3  11       41.00       60.66     15.75 o 
  -3   3  11      412.22      372.74     27.31 o 
  -1   3  11      234.08      241.46     21.89 o 
   1   3  11      101.28       93.39     19.85 o 
   3   3  11       28.76       53.30     26.97 o 
   5   3  11       68.75       57.18     18.71 o 
   7   3  11       45.21       63.91     32.97 o 
   9   3  11        7.15       45.09     30.66 o 
 -10   4  11        0.75        5.06     24.34 o 
  -8   4  11       15.62       -7.27     20.54 o 
  -6   4  11       96.03      109.17     25.06 o 
  -4   4  11       13.35       37.19     23.91 o 
  -2   4  11       97.71       66.81     18.10 o 
   0   4  11       14.77       35.39     47.88 o 
   2   4  11       54.47       80.06     24.58 o 
   4   4  11        2.05       61.19     25.02 o 
   6   4  11       27.05        3.05     25.07 o 
  -5   5  11       23.50       35.26     41.61 o 
  -3   5  11       42.64       48.25     30.97 o 
  -1   5  11       50.57       61.44     59.73 o 
   1   5  11        7.76       52.15     46.67 o 
  -3  -5  12       46.95       95.04     63.84 o 
  -1  -5  12       37.47      -17.17     38.03 o 
 -10  -4  12       40.29      109.88     43.83 o 
  -8  -4  12       32.68       74.80     37.82 o 
  -6  -4  12      225.43      174.83     34.30 o 
  -2  -4  12       32.92       53.08     22.79 o 
   0  -4  12      121.13      201.36     39.61 o 
   2  -4  12      263.27      264.16     41.70 o 
   4  -4  12       49.79       40.14     39.93 o 
 -11  -3  12        4.70       65.84     27.08 o 
  -9  -3  12      165.52      166.19     31.13 o 
  -7  -3  12        5.05       37.63     21.91 o 
  -5  -3  12      197.64      204.89     21.09 o 
  -3  -3  12       22.32       14.39     14.19 o 
  -1  -3  12      213.19      235.60     30.87 o 
   1  -3  12       72.01       75.66     21.23 o 
   3  -3  12       54.71       63.49     22.40 o 
   5  -3  12        1.86       15.28     32.87 o 
   7  -3  12      117.24      180.99     50.25 o 
 -14  -2  12       31.75       34.90     21.34 o 
 -12  -2  12       28.19       39.87     42.51 o 
 -10  -2  12       55.81       90.10     20.91 o 
  -8  -2  12      337.87      284.31     32.80 o 
  -6  -2  12      688.23      706.27     33.54 o 
  -4  -2  12      376.23      387.39     25.25 o 
  -2  -2  12      150.29      166.57     27.44 o 
   0  -2  12      326.33      339.33     89.07 o 
   2  -2  12      248.46      232.16     32.35 o 
   4  -2  12       72.52       85.56     15.32 o 
   6  -2  12       63.95       52.42     19.20 o 
   8  -2  12       74.25       80.38     41.19 o 
 -13  -1  12       66.67       70.96     22.92 o 
 -11  -1  12        1.65       24.68     16.03 o 
  -9  -1  12       15.27       20.66      9.22 o 
  -7  -1  12      305.29      274.48     19.01 o 
  -5  -1  12     1424.54     1459.35     50.71 o 
  -3  -1  12       31.43       37.75      8.89 o 
  -1  -1  12      224.78      201.94     22.90 o 
   1  -1  12      103.00       89.92     18.11 o 
   3  -1  12       12.52       13.21      8.88 o 
   5  -1  12       36.09       44.23     12.51 o 
   7  -1  12      381.35      340.20     34.27 o 
   9  -1  12        2.98       31.04     22.24 o 
 -14   0  12       96.06      147.73     30.46 o 
 -12   0  12        3.86       52.26     14.11 o 
 -10   0  12        0.30       16.67     11.86 o 
  -8   0  12        1.87       -1.83      6.65 o 
  -6   0  12     2192.48     2090.46    109.35 o 
  -4   0  12      137.50      132.97     17.96 o 
  -2   0  12      420.77      510.83     41.88 o 
   0   0  12      636.86      755.65     81.06 o 
   2   0  12      429.07      392.69     24.45 o 
   4   0  12        0.13       -0.56      6.91 o 
   6   0  12      101.91      158.06     22.57 o 
   8   0  12      583.25      622.08     58.82 o 
  10   0  12       33.29       55.11     27.67 o 
 -13   1  12       65.27       87.96     25.70 o 
 -11   1  12        1.18       53.10     17.39 o 
  -9   1  12       10.49        7.69      9.36 o 
  -7   1  12      321.51      280.07     18.87 o 
  -5   1  12     1408.19     1420.84    149.23 o 
  -3   1  12       34.36       35.64     17.12 o 
  -1   1  12      227.97      235.01     20.37 o 
   1   1  12      106.73       97.02     15.29 o 
   3   1  12       18.51       25.82     18.05 o 
   5   1  12       35.91       10.13     12.02 o 
   7   1  12      380.86      384.16     43.26 o 
   9   1  12        3.00        0.44     28.55 o 
 -14   2  12       30.54       14.01     32.24 o 
 -12   2  12       27.10       58.83     20.92 o 
 -10   2  12       57.51       76.42     16.50 o 
  -8   2  12      339.42      303.94     22.05 o 
  -6   2  12      676.02      658.24     57.36 o 
  -4   2  12      364.02      348.38     29.98 o 
  -2   2  12      164.77      165.83     17.03 o 
   0   2  12      327.49      311.68     25.66 o 
   2   2  12      232.31      229.05     20.24 o 
   4   2  12       69.19       64.64     20.05 o 
   6   2  12       66.40       50.99     43.19 o 
   8   2  12       74.09       92.10     36.20 o 
 -11   3  12        4.62       -1.79     21.01 o 
  -9   3  12      165.57      198.97     28.84 o 
  -7   3  12        6.36       -0.95     24.55 o 
  -5   3  12      196.29      161.70     24.13 o 
  -3   3  12       25.31       20.50     12.82 o 
  -1   3  12      204.52      215.54     21.64 o 
   1   3  12       70.71       46.83     15.78 o 
   3   3  12       53.11       50.30     21.02 o 
   5   3  12        2.03       31.65     21.12 o 
   7   3  12      113.34      134.16     33.87 o 
 -10   4  12       39.98       47.08     27.40 o 
  -8   4  12       33.14       51.07     22.33 o 
  -6   4  12      224.63      192.94     30.27 o 
  -4   4  12        5.95       14.86     33.45 o 
  -2   4  12       34.67       38.60     20.45 o 
   0   4  12      116.94       94.64     35.40 o 
   2   4  12      262.62      220.29     35.53 o 
   4   4  12       48.42      113.78     43.19 o 
  -3   5  12       47.86       77.75     37.93 o 
  -1   5  12       37.65       44.12     24.21 o 
  -8  -4  13        0.11       57.73     31.08 o 
  -6  -4  13       87.66       94.14     29.48 o 
  -4  -4  13       32.59       44.86     45.30 o 
  -2  -4  13        6.80        2.49     20.48 o 
   0  -4  13        0.07        8.58     17.89 o 
   2  -4  13      168.64      162.86     37.69 o 
   4  -4  13        8.75        2.30     23.08 o 
 -11  -3  13       35.52        9.80     25.60 o 
  -9  -3  13      161.10      134.31     28.90 o 
  -7  -3  13       22.48       50.93     18.81 o 
  -5  -3  13      215.11      196.43     22.96 o 
  -3  -3  13       21.59        9.08     15.71 o 
  -1  -3  13      160.20      160.57     29.91 o 
   1  -3  13        8.26       -7.66     15.74 o 
   3  -3  13       73.84       62.31     25.06 o 
   5  -3  13       36.01       32.37     40.98 o 
   7  -3  13       72.83      126.63     49.73 o 
 -12  -2  13       14.18       34.98     23.91 o 
 -10  -2  13       41.78       40.83     18.68 o 
  -8  -2  13      242.73      209.19     29.25 o 
  -6  -2  13      408.50      391.10     32.20 o 
  -4  -2  13      146.67      172.17     32.56 o 
  -2  -2  13        5.15       24.39     21.07 o 
   0  -2  13      151.80      133.69     48.15 o 
   2  -2  13      209.62      288.80     34.89 o 
   4  -2  13      139.39      170.39     33.07 o 
   8  -2  13       87.23      112.48     33.70 o 
 -13  -1  13       26.22       54.45     28.34 o 
 -11  -1  13        6.34       54.84     23.07 o 
  -9  -1  13      791.53      706.45     35.91 o 
  -7  -1  13       54.00       59.18     10.81 o 
  -5  -1  13      694.28      691.12     53.37 o 
  -3  -1  13       16.49       14.06      7.76 o 
  -1  -1  13      637.26      664.54     72.96 o 
   1  -1  13       45.18       59.39     42.09 o 
   3  -1  13      665.52      635.59     50.02 o 
   5  -1  13      143.79      126.47     19.16 o 
   7  -1  13      359.10      374.34     36.75 o 
   9  -1  13       16.25       33.70     50.57 o 
 -14   0  13       19.20        9.26     27.13 o 
 -12   0  13        6.31        1.50      7.88 o 
 -10   0  13      110.38      131.15     17.76 o 
  -8   0  13     1061.31     1079.64     53.12 o 
  -6   0  13       94.16       89.11     12.01 o 
  -4   0  13       36.19       42.82     10.42 o 
  -2   0  13     1461.54     1794.51     84.15 o 
   0   0  13      231.40      242.20     48.72 o 
   2   0  13       46.00       56.48     12.71 o 
   4   0  13      248.92      246.16     22.88 o 
   6   0  13      284.20      315.52     32.19 o 
   8   0  13      230.08      265.91     34.72 o 
  10   0  13       73.95       50.04     32.13 o 
 -13   1  13       25.98       57.07     22.98 o 
 -11   1  13        6.84        7.66     12.70 o 
  -9   1  13      784.02      740.63     37.02 o 
  -7   1  13       52.89       40.88     10.23 o 
  -5   1  13      682.83      650.29     42.81 o 
  -3   1  13       16.06        5.80     11.55 o 
  -1   1  13      636.48      626.83     42.41 o 
   1   1  13       43.85       50.87     12.74 o 
   3   1  13      675.47      637.32     37.31 o 
   5   1  13      144.49      146.52     37.44 o 
   7   1  13      357.44      428.72    102.93 o 
   9   1  13       15.22       11.48     31.39 o 
 -12   2  13       15.29        8.37     15.73 o 
 -10   2  13       41.55       22.25     16.53 o 
  -8   2  13      243.36      171.34     24.82 o 
  -6   2  13      401.11      341.02     33.21 o 
  -4   2  13      145.23      120.66     45.93 o 
  -2   2  13        2.99       30.71     12.17 o 
   0   2  13      159.57      160.11     18.45 o 
   2   2  13      214.07      200.46     21.48 o 
   4   2  13      143.36      156.27     39.51 o 
   6   2  13       14.38       18.74     20.92 o 
   8   2  13       87.27      137.68     38.80 o 
 -11   3  13       34.54       17.27     17.57 o 
  -9   3  13      160.09      153.43     26.30 o 
  -7   3  13       21.83       25.33     28.92 o 
  -5   3  13      213.04      212.09     28.73 o 
  -3   3  13       21.95       28.72     18.38 o 
  -1   3  13      155.30      194.37     22.35 o 
   1   3  13        8.67       -9.23     10.64 o 
   3   3  13       71.80       55.98     21.37 o 
   5   3  13       37.26        7.02     36.56 o 
   7   3  13       70.59      144.86     53.52 o 
  -8   4  13        0.35        7.38     18.40 o 
  -6   4  13       87.65       86.02     25.81 o 
  -4   4  13       31.14       64.73     20.46 o 
  -2   4  13        7.50       28.04     36.50 o 
   0   4  13        0.26        3.58     25.39 o 
   2   4  13      162.43      137.39     34.70 o 
   4   4  13        8.62       35.29     32.87 o 
  -8  -4  14       23.82       86.07     40.14 o 
  -6  -4  14        8.90        6.23     26.68 o 
  -4  -4  14       21.73       62.59     26.73 o 
  -2  -4  14        4.68       60.83     22.73 o 
   0  -4  14       66.97       76.56     30.85 o 
   2  -4  14        3.50       28.57     22.21 o 
 -11  -3  14       12.93       71.11     32.66 o 
  -9  -3  14       61.24      128.15     33.03 o 
  -7  -3  14        4.31       10.96     23.28 o 
  -5  -3  14       91.38       75.07     19.69 o 
  -3  -3  14       69.50       71.11     48.20 o 
  -1  -3  14      180.49      201.00     36.62 o 
   1  -3  14       35.84       15.50     19.70 o 
   3  -3  14       34.49       64.93     31.03 o 
   5  -3  14       81.49      133.05     36.08 o 
 -12  -2  14       43.64       66.82     23.61 o 
 -10  -2  14       44.35       78.32     32.87 o 
  -8  -2  14      225.18      249.67     33.70 o 
  -6  -2  14      103.59      102.55     16.68 o 
  -4  -2  14      139.01      129.31     19.91 o 
  -2  -2  14       66.25       89.16     20.86 o 
   0  -2  14      474.86      457.60     42.96 o 
   2  -2  14        6.27        0.63     25.39 o 
   4  -2  14      337.39      306.25     43.58 o 
   6  -2  14       14.75       44.04     37.72 o 
   8  -2  14       38.88       49.96     32.10 o 
 -13  -1  14       33.10       37.50     54.10 o 
 -11  -1  14       12.11       19.07     26.13 o 
  -9  -1  14      299.86      245.52     22.89 o 
  -7  -1  14       76.69       63.19     12.82 o 
  -5  -1  14      106.45       82.30     12.92 o 
  -3  -1  14       30.02       32.11     10.10 o 
  -1  -1  14      500.70      542.07    122.36 o 
   1  -1  14      160.25      127.39     26.81 o 
   3  -1  14      134.66      182.56     29.34 o 
   5  -1  14       75.60       93.73     26.09 o 
   7  -1  14       96.38       77.65     33.50 o 
   9  -1  14        9.27       21.59     30.00 o 
 -14   0  14        5.39       23.80     31.50 o 
 -12   0  14        3.21       46.47     17.06 o 
 -10   0  14       90.37      111.79     20.02 o 
  -8   0  14      619.81      608.12     32.14 o 
  -6   0  14      485.42      450.27     26.67 o 
  -4   0  14      179.26      180.31     32.03 o 
  -2   0  14        0.70        4.11     12.64 o 
   0   0  14      240.97      307.46     34.71 o 
   2   0  14       56.72       71.35     12.57 o 
   4   0  14      281.95      278.38     35.45 o 
   6   0  14       86.48       47.25     18.66 o 
   8   0  14        0.51       73.43     43.19 o 
 -13   1  14       33.17       26.94     35.40 o 
 -11   1  14       12.88       33.20     28.71 o 
  -9   1  14      294.79      298.32     24.54 o 
  -7   1  14       72.00       62.62     19.60 o 
  -5   1  14      124.77      104.61     18.47 o 
  -3   1  14       34.51       48.93     18.81 o 
  -1   1  14      475.85      504.52     30.46 o 
   1   1  14      149.20      120.78     16.85 o 
   3   1  14      142.98      136.09     20.49 o 
   5   1  14       73.49       79.89     19.79 o 
   7   1  14       94.17       75.99     43.98 o 
   9   1  14        9.15       59.39     42.03 o 
 -12   2  14       45.78       27.50     43.93 o 
 -10   2  14       44.88       47.86     20.39 o 
  -8   2  14      221.86      178.95     27.33 o 
  -6   2  14      103.26      101.22     23.28 o 
  -4   2  14      150.74      169.38     24.55 o 
  -2   2  14       68.03       66.32     14.02 o 
   0   2  14      463.83      375.83     28.74 o 
   2   2  14        6.91       30.35     17.16 o 
   4   2  14      333.25      327.99     38.73 o 
   6   2  14       15.13       34.04     29.13 o 
   8   2  14       42.04       69.43     40.88 o 
 -11   3  14       13.23       31.37     21.30 o 
  -9   3  14       64.19       68.41     23.73 o 
  -7   3  14        3.82       18.23     14.68 o 
  -5   3  14      102.55      142.12     25.49 o 
  -3   3  14       72.29       65.59     17.83 o 
  -1   3  14      179.86      192.51     25.39 o 
   1   3  14       37.43       24.53     21.23 o 
   3   3  14       38.26       -2.00     26.97 o 
   5   3  14       84.06      116.85     32.06 o 
  -8   4  14       25.48       36.26     32.03 o 
  -6   4  14        8.87       23.74     31.50 o 
  -4   4  14       21.57       48.29     20.91 o 
  -2   4  14        4.12        8.00     19.96 o 
   0   4  14       70.37      101.01     43.77 o 
   2   4  14        3.32       -2.18     20.45 o 
  -6  -4  15       17.51       -5.14     18.95 o 
  -4  -4  15       58.39       15.71     25.28 o 
  -2  -4  15        6.02       52.51     33.24 o 
   0  -4  15       37.76       -6.01     26.53 o 
   2  -4  15        8.65       77.99     29.20 o 
 -11  -3  15       56.07       69.32     37.61 o 
  -9  -3  15       97.51      108.11     28.60 o 
  -7  -3  15       39.29       54.18     29.29 o 
  -5  -3  15       55.52      107.75     20.78 o 
  -3  -3  15      131.48      118.75     26.25 o 
  -1  -3  15      157.35      204.69     33.70 o 
   1  -3  15      108.53      115.38     32.84 o 
   3  -3  15       21.29       19.31     22.41 o 
   5  -3  15       66.64      115.41     34.86 o 
 -12  -2  15       34.28       70.27     60.10 o 
 -10  -2  15        0.24        1.30     13.25 o 
  -8  -2  15       61.18       40.80     14.20 o 
  -6  -2  15        8.10       21.12     18.16 o 
  -4  -2  15      175.06      222.56     23.80 o 
  -2  -2  15       10.17        2.10     16.50 o 
   0  -2  15      228.41      228.50     35.42 o 
   2  -2  15       80.77       77.46     26.89 o 
   4  -2  15      130.24      115.84     32.91 o 
   6  -2  15       20.09       45.20     23.17 o 
 -13  -1  15       21.12       25.61     44.77 o 
 -11  -1  15      151.88      108.99     26.62 o 
  -9  -1  15       89.58       66.00     15.96 o 
  -7  -1  15       17.88       16.14     11.12 o 
  -5  -1  15       24.84       40.75     11.21 o 
  -3  -1  15      596.34      633.62     33.83 o 
  -1  -1  15       18.54       21.19     19.00 o 
   1  -1  15      352.70      386.89     63.74 o 
   3  -1  15      121.49      113.22     27.10 o 
   5  -1  15      115.75       82.02     30.80 o 
   7  -1  15        9.98       -5.93     26.53 o 
 -14   0  15        0.73       79.75     38.14 o 
 -12   0  15      162.96      215.93     32.32 o 
 -10   0  15       18.82       20.20     12.52 o 
  -8   0  15       61.10       63.92     13.86 o 
  -6   0  15      153.19      145.93     24.32 o 
  -4   0  15       30.61       46.04     39.40 o 
  -2   0  15      204.73      216.99     27.84 o 
   0   0  15      307.92      482.24     45.18 o 
   2   0  15      143.88      165.73     42.93 o 
   4   0  15        2.26       13.22     17.94 o 
   6   0  15        1.07       29.23     22.72 o 
   8   0  15       13.71       -8.01     29.60 o 
 -13   1  15       22.27       58.38     30.24 o 
 -11   1  15      154.61      187.86     27.36 o 
  -9   1  15       83.33      123.72     21.44 o 
  -7   1  15       13.65        9.48     12.77 o 
  -5   1  15       19.84       26.25     14.48 o 
  -3   1  15      595.64      574.68     47.68 o 
  -1   1  15       16.22       52.85     11.82 o 
   1   1  15      351.76      361.73     32.87 o 
   3   1  15      113.14      110.79     23.87 o 
   5   1  15      114.11       92.63     23.03 o 
   7   1  15       11.33      134.95     42.56 o 
 -12   2  15       32.14       47.39     21.34 o 
 -10   2  15        0.30       -2.95     18.54 o 
  -8   2  15       63.84       86.38     19.36 o 
  -6   2  15        7.96       67.54     17.96 o 
  -4   2  15      163.75      182.65     28.98 o 
  -2   2  15        9.78       40.60     30.45 o 
   0   2  15      229.54      220.42     25.17 o 
   2   2  15       83.59       94.01     19.58 o 
   4   2  15      126.62      124.55     30.04 o 
   6   2  15       18.78      -10.32     23.23 o 
 -11   3  15       54.56       58.07     26.44 o 
  -9   3  15       96.84       66.59     24.36 o 
  -7   3  15       37.23       43.95     49.15 o 
  -5   3  15       58.24       94.24     26.90 o 
  -3   3  15      128.25      152.90     49.36 o 
  -1   3  15      155.88      175.66     28.96 o 
   1   3  15      108.29      154.06     39.40 o 
   3   3  15       23.33       20.91     42.98 o 
   5   3  15       65.95       60.85     32.00 o 
  -6   4  15       17.53       14.22     22.55 o 
  -4   4  15       59.94       35.06     37.03 o 
  -2   4  15        6.17       54.18     24.13 o 
   0   4  15       39.09       45.57     60.73 o 
   2   4  15        8.12        1.13     28.99 o 
  -6  -4  16        3.81        3.73     26.38 o 
  -4  -4  16       76.40       99.66     55.84 o 
  -2  -4  16       17.34      121.68     50.99 o 
   0  -4  16        5.53       -4.75     36.24 o 
  -9  -3  16       28.43       51.33     24.82 o 
  -7  -3  16       11.76       10.35     23.25 o 
  -5  -3  16        0.61       13.96     15.63 o 
  -3  -3  16       57.75       58.35     24.04 o 
  -1  -3  16       19.75        5.79     19.38 o 
   1  -3  16       81.44      176.56     35.03 o 
   3  -3  16       14.49       16.35     29.08 o 
 -12  -2  16       52.11       86.47     25.06 o 
 -10  -2  16        3.54       -3.73     14.99 o 
  -8  -2  16       63.40       43.08     24.47 o 
  -6  -2  16       50.41       48.97     19.07 o 
  -4  -2  16      421.79      414.30     34.22 o 
  -2  -2  16       61.34       79.11     23.24 o 
   0  -2  16      196.52      150.41     33.02 o 
   2  -2  16       69.02       69.26     29.79 o 
   4  -2  16       98.14      182.35     61.10 o 
   6  -2  16        5.55       79.62     39.88 o 
 -13  -1  16        7.89       -9.59     26.86 o 
 -11  -1  16      142.61      124.75     28.33 o 
  -9  -1  16       20.27       43.79     15.29 o 
  -7  -1  16      183.45      179.91     29.49 o 
  -5  -1  16       36.19       30.00     12.26 o 
  -3  -1  16     1169.31     1204.93    116.34 o 
  -1  -1  16       78.43       90.51     24.00 o 
   1  -1  16      143.06      161.59     47.72 o 
   3  -1  16       39.49       56.81     35.71 o 
   5  -1  16      108.74      145.11     32.98 o 
   7  -1  16        1.35        6.74     32.13 o 
 -12   0  16       64.69       87.75     34.08 o 
 -10   0  16       14.12       -2.92     10.57 o 
  -8   0  16      303.53      329.66     37.19 o 
  -6   0  16      602.52      610.96     49.04 o 
  -4   0  16      950.20     1024.51     66.14 o 
  -2   0  16      175.49      230.83     33.92 o 
   0   0  16      235.38      346.35     39.93 o 
   2   0  16      327.14      433.93     50.12 o 
   4   0  16      264.55      216.55     36.94 o 
   6   0  16       17.95       35.00     24.10 o 
   8   0  16        7.08      -19.07     39.30 o 
 -13   1  16        7.29      -16.75     26.23 o 
 -11   1  16      141.26      143.25     25.90 o 
  -7   1  16      200.50      194.11     28.36 o 
  -5   1  16       33.88       49.81     18.52 o 
  -3   1  16     1160.99     1171.86    100.87 o 
  -1   1  16       77.36       76.48     14.27 o 
   1   1  16      154.73      178.73     23.49 o 
   3   1  16       39.59       50.89     30.19 o 
   5   1  16      111.44       73.46     30.75 o 
   7   1  16        1.31      -24.34     34.24 o 
 -12   2  16       51.87       11.87     38.40 o 
 -10   2  16        3.12        8.22     13.30 o 
  -8   2  16       67.16       56.52     19.69 o 
  -6   2  16       54.53       56.25     19.38 o 
  -4   2  16      408.25      418.25     42.95 o 
  -2   2  16       61.26       54.76     15.30 o 
   0   2  16      205.55      219.53     23.17 o 
   2   2  16       70.00       90.30     19.25 o 
   4   2  16       97.91      167.80     95.18 o 
   6   2  16        4.75       -4.99     27.78 o 
  -9   3  16       28.03       26.25     21.61 o 
  -7   3  16       10.15       54.99     19.73 o 
  -5   3  16        0.41       36.87     26.23 o 
  -3   3  16       55.67       45.12     21.02 o 
  -1   3  16       19.36       19.23     26.31 o 
   1   3  16       83.57       77.55     29.06 o 
   3   3  16       14.83       71.22     36.03 o 
  -6   4  16        3.49       40.30     34.24 o 
  -4   4  16       73.82       75.78     27.81 o 
  -2   4  16       17.24       74.73     32.66 o 
   0   4  16        6.41       -2.54     19.19 o 
  -9  -3  17        1.51       97.45     40.24 o 
  -7  -3  17       46.81       96.43     31.29 o 
  -5  -3  17       32.85       22.53     22.43 o 
  -3  -3  17       96.64      118.15     31.92 o 
  -1  -3  17        4.55        8.99     23.39 o 
   1  -3  17       74.54       98.32     35.29 o 
   3  -3  17       11.43      122.54     34.39 o 
 -10  -2  17       17.06       83.06     27.64 o 
  -8  -2  17       12.32       -5.55     13.58 o 
  -6  -2  17      171.67      184.29     26.41 o 
  -4  -2  17       46.75       49.99     19.19 o 
  -2  -2  17        3.53       18.02     19.47 o 
   0  -2  17       28.36       56.71     24.84 o 
   2  -2  17       13.61       -3.78     24.61 o 
   4  -2  17       41.94        2.65     29.23 o 
  -9  -1  17       24.09       38.97     27.39 o 
  -7  -1  17      310.69      327.04     33.93 o 
  -5  -1  17       37.93       23.23     22.60 o 
  -3  -1  17      366.58      398.91     50.73 o 
  -1  -1  17       38.20       47.57     24.56 o 
   1  -1  17       29.49       82.15     26.52 o 
   3  -1  17       42.70       41.39     26.80 o 
   5  -1  17       64.88      125.16     35.56 o 
 -12   0  17       35.30       88.33     42.51 o 
 -10   0  17        0.13       12.43     15.04 o 
  -8   0  17       69.39       73.05     21.63 o 
  -6   0  17       63.52       93.84     23.21 o 
  -4   0  17      332.82      337.40     38.12 o 
  -2   0  17       28.48       71.09     22.54 o 
   0   0  17       50.19      115.61     28.28 o 
   2   0  17        0.99       27.05     21.71 o 
   4   0  17       17.84       29.81     45.41 o 
   6   0  17       13.98       49.92     34.55 o 
 -11   1  17       39.01       57.42     20.79 o 
  -9   1  17       23.79       23.33     27.34 o 
  -7   1  17      304.34      273.35     36.72 o 
  -5   1  17       36.87       56.64     47.83 o 
  -3   1  17      380.64      347.86     41.09 o 
  -1   1  17       40.23       33.54     21.97 o 
   1   1  17       26.11       78.53     27.26 o 
   3   1  17       40.30       67.27     31.55 o 
   5   1  17       64.39      158.97     56.78 o 
 -10   2  17       14.83       29.91     27.08 o 
  -8   2  17       14.66        3.60     10.36 o 
  -6   2  17      173.87      208.96     31.18 o 
  -4   2  17       48.21       87.59     23.69 o 
  -2   2  17        5.72       12.69     14.95 o 
   0   2  17       28.52       51.29     23.20 o 
   2   2  17       11.96       68.02     19.31 o 
   4   2  17       41.73       86.96     42.61 o 
  -9   3  17        1.46        8.03     22.34 o 
  -7   3  17       44.76       91.40     27.00 o 
  -5   3  17       33.62       47.83     22.21 o 
  -3   3  17       99.01      100.88     26.48 o 
  -1   3  17        4.09       24.40     16.55 o 
   1   3  17       71.92      116.40     32.84 o 
   3   3  17       10.59       31.21     30.85 o 
  -7  -3  18       31.29      104.70     28.37 o 
  -5  -3  18       31.94       99.22     32.16 o 
  -3  -3  18       39.83       59.04     22.88 o 
  -1  -3  18        0.85        1.69     37.72 o 
   1  -3  18       17.57        2.76     22.55 o 
 -10  -2  18       50.00       17.70     41.30 o 
  -6  -2  18      171.37      160.15     54.94 o 
  -4  -2  18       27.66       52.39     25.30 o 
  -2  -2  18       40.10      119.02     31.26 o 
   0  -2  18       48.55       29.32     48.62 o 
   2  -2  18       40.40       40.33     29.12 o 
   4  -2  18       18.14       25.92     28.18 o 
 -11  -1  18       23.56      -14.22     37.93 o 
  -9  -1  18       39.54       50.87     22.91 o 
  -7  -1  18       16.01       -2.42     11.73 o 
  -5  -1  18       29.72       43.46     48.46 o 
  -3  -1  18       67.23       83.67     26.46 o 
  -1  -1  18       49.11       85.87     29.70 o 
   1  -1  18       61.50      111.45     28.82 o 
   3  -1  18       48.85       89.34     34.30 o 
   5  -1  18        1.43      -28.02     34.24 o 
 -12   0  18        7.62       66.05     42.35 o 
 -10   0  18       15.38       17.64     16.79 o 
  -8   0  18        0.57        2.56     13.53 o 
  -6   0  18      458.99      489.19     49.38 o 
  -4   0  18        1.05       -2.63     17.86 o 
  -2   0  18       16.54      576.92    399.96 o 
   0   0  18        0.23        0.09     14.80 o 
   2   0  18      545.52      692.95     84.12 o 
   4   0  18       67.67       59.61     31.10 o 
   6   0  18       35.31      111.25     60.16 o 
 -11   1  18       23.78       65.14     21.22 o 
  -9   1  18       40.79       40.71     31.03 o 
  -7   1  18       13.02        2.11     12.54 o 
  -5   1  18       29.10       -2.42     23.18 o 
  -3   1  18       76.61       85.70     25.51 o 
  -1   1  18       47.33      120.86     26.95 o 
   1   1  18       60.86       11.14     27.77 o 
   3   1  18       51.95       80.49     30.35 o 
   5   1  18        2.31       -3.27     39.51 o 
 -10   2  18       50.96       45.54     21.56 o 
  -8   2  18       12.86       33.52     41.46 o 
  -6   2  18      167.64      154.17     30.27 o 
  -4   2  18       27.91       55.07     21.88 o 
  -2   2  18       44.98       55.02     23.38 o 
   0   2  18       49.22       18.94     40.30 o 
   2   2  18       39.27       82.81     38.24 o 
   4   2  18       18.08        6.43     35.71 o 
  -7   3  18       31.19       -5.94     24.54 o 
  -5   3  18       30.89      118.94     48.99 o 
  -3   3  18       42.27       53.40     25.16 o 
  -1   3  18        1.40      -14.85     25.92 o 
   1   3  18       15.09        7.80     26.02 o 
  -5  -3  19        2.69       94.29     44.77 o 
  -3  -3  19        2.22       11.83     40.72 o 
  -1  -3  19       70.53      151.00     46.45 o 
 -10  -2  19       60.23      143.28     52.46 o 
  -8  -2  19       39.30       30.02     39.40 o 
  -6  -2  19       91.26      101.20     34.72 o 
  -4  -2  19        7.14       -8.07     26.50 o 
  -2  -2  19       76.74      137.42     34.82 o 
   0  -2  19       38.13       -6.68     28.72 o 
   2  -2  19       85.52        6.88     34.82 o 
 -11  -1  19       45.42       40.67     36.14 o 
  -9  -1  19      125.94      131.32     29.73 o 
  -7  -1  19      125.97      123.72     29.35 o 
  -5  -1  19      114.72      132.43     30.91 o 
  -3  -1  19       42.06       72.40     26.55 o 
  -1  -1  19      167.01      201.67     43.66 o 
   1  -1  19       35.44       99.41     32.48 o 
   3  -1  19      118.67      175.11     44.79 o 
 -10   0  19       41.76       43.53     30.50 o 
  -8   0  19        2.17       10.40     19.53 o 
  -6   0  19      161.59      155.82     31.96 o 
  -4   0  19        7.64      -18.13     18.78 o 
  -2   0  19       62.15      137.22     48.67 o 
   0   0  19        0.06       31.32     55.36 o 
   2   0  19      214.06      267.54     53.53 o 
   4   0  19        3.54      -30.24     49.09 o 
 -11   1  19       44.34       30.94     21.50 o 
  -9   1  19      126.74      115.85     29.65 o 
  -7   1  19      128.91      186.39     64.74 o 
  -5   1  19      111.36      120.77     33.45 o 
  -3   1  19       42.32       57.10     24.49 o 
  -1   1  19      163.97      171.39     34.82 o 
   1   1  19       36.05       41.31     28.34 o 
   3   1  19      116.64      144.23     47.08 o 
 -10   2  19       60.42       59.95     26.72 o 
  -8   2  19       39.39       38.69     21.70 o 
  -6   2  19       97.67      133.92     32.29 o 
  -4   2  19        6.70        6.58     14.06 o 
  -2   2  19       71.79       64.60     53.41 o 
   0   2  19       37.02       83.66     25.05 o 
   2   2  19       87.22       79.96     37.82 o 
  -7   3  19       23.05       20.90     22.56 o 
  -5   3  19        2.88       13.10     22.44 o 
  -3   3  19        2.26        9.84     17.91 o 
  -1   3  19       69.43      116.52     55.63 o 
  -8  -2  20       36.19       22.33     46.99 o 
  -6  -2  20      148.49      158.33     38.36 o 
  -4  -2  20        7.75        2.25     23.02 o 
  -2  -2  20       66.68      189.96     44.98 o 
   0  -2  20       48.35       73.48     34.65 o 
  -9  -1  20       21.38       25.41     27.16 o 
  -7  -1  20       24.74       60.97     32.92 o 
  -5  -1  20       33.59       63.84     24.07 o 
  -3  -1  20        8.14        4.39     25.22 o 
  -1  -1  20      169.00      205.26     46.00 o 
   1  -1  20        9.56      -10.29     24.68 o 
   3  -1  20        2.51       13.77     41.01 o 
 -10   0  20       12.90       44.84     23.70 o 
  -8   0  20        7.61       53.91     24.50 o 
  -6   0  20       18.47       42.15     32.24 o 
  -4   0  20        9.64       30.76     35.08 o 
  -2   0  20      125.89      204.64     39.55 o 
   0   0  20       38.03      138.64     38.04 o 
   2   0  20        3.74       13.62     24.62 o 
  -9   1  20       19.49       31.28     30.45 o 
  -7   1  20       24.33       -8.79     22.64 o 
  -5   1  20       28.97       15.93     23.36 o 
  -3   1  20        7.96       68.12     24.22 o 
  -1   1  20      166.74      183.00     40.45 o 
   1   1  20        9.47      -10.75     30.55 o 
   3   1  20        1.34       92.92     46.14 o 
  -8   2  20       33.80       80.07     28.14 o 
  -6   2  20      146.96      177.82     34.78 o 
  -4   2  20        7.50       16.88     18.79 o 
  -2   2  20       62.09       30.69     28.06 o 
   0   2  20       49.20       38.72     29.56 o 
  -6  -2  21       13.35       24.00     29.13 o 
  -4  -2  21       41.57       57.00     36.71 o 
  -2  -2  21        9.45       60.09     30.53 o 
  -9  -1  21       52.30       45.83     51.52 o 
  -7  -1  21       25.58       15.48     26.75 o 
  -5  -1  21       12.98       31.00     59.68 o 
  -3  -1  21       52.11      111.43     36.84 o 
  -1  -1  21       63.14       94.34     39.21 o 
   1  -1  21       22.92       54.77     37.40 o 
  -8   0  21       35.40       41.90     24.55 o 
  -6   0  21        1.64       39.91     48.57 o 
  -4   0  21       58.18      137.04     36.25 o 
  -2   0  21       24.33       42.19     53.41 o 
   0   0  21       31.22       61.93     33.23 o 
   2   0  21       11.39        9.04     50.15 o 
  -9   1  21       51.71       89.55     28.09 o 
  -7   1  21       26.30       92.18     28.21 o 
  -5   1  21       13.22      -10.63     18.75 o 
  -3   1  21       53.55       89.33     35.51 o 
  -1   1  21       63.40       86.70     35.69 o 
   1   1  21       23.01       44.21     39.30 o 
  -6   2  21       12.05       92.15     27.82 o 
  -4   2  21       44.68       93.96     30.50 o 
  -2   2  21        9.43       -3.81     22.83 o 
  -7  -1  22        4.05        0.23     25.68 o 
  -5  -1  22       23.55       45.34     29.03 o 
  -3  -1  22       98.69      131.23     44.28 o 
  -1  -1  22       38.60       76.34     48.20 o 
  -8   0  22       56.93       78.21     30.05 o 
  -6   0  22        2.49       -1.49     17.61 o 
  -4   0  22      313.97      348.75     54.95 o 
  -2   0  22        5.62       36.11     30.91 o 
   0   0  22       20.06       42.61     55.84 o 
  -7   1  22        4.54       34.15     24.09 o 
  -5   1  22       24.33       45.90     36.77 o 
  -3   1  22       98.35      130.50     40.48 o 
  -1   1  22       40.64       42.82     35.08 o 
                                                 
